# Supplementary material for: Statistical inference reveals the role of length, GC content, and local sequence in V(D)J nucleotide trimming
Source: eLife. 2023 May 25;12:e85145. doi: 10.7554/eLife.85145 (PMC10212571; doi:10.7554/eLife.85145)
Supplement: Figure 3—source data 1. [file elife-85145-fig3-data1.tsv]

model_type	loss_type	log_loss
1x2DNA-shape (13 params)	full V-gene training dataset	2.2224157872664
length (1 param)	full V-gene training dataset	2.26153915079512
1x2motif + length (10 params)	full V-gene training dataset	2.09737696652695
1x2motif + two-side base-count beyond (12 params)	full V-gene training dataset	2.05376431337042
1x2motif (9 params)	full V-gene training dataset	2.23303483369962
null (0 params)	full V-gene training dataset	2.56494935746154
two-side base-count (3 params)	full V-gene training dataset	2.11837331840458
1x2DNA-shape (13 params)	many random, held-out subsets of V-gene training dataset	2.28465260793571
length (1 param)	many random, held-out subsets of V-gene training dataset	2.26446506867081
1x2motif + length (10 params)	many random, held-out subsets of V-gene training dataset	2.1298405537317
1x2motif + two-side base-count beyond (12 params)	many random, held-out subsets of V-gene training dataset	2.07979475247025
1x2motif (9 params)	many random, held-out subsets of V-gene training dataset	2.28260347581233
null (0 params)	many random, held-out subsets of V-gene training dataset	2.56494935746154
two-side base-count (3 params)	many random, held-out subsets of V-gene training dataset	2.14224348866891
1x2DNA-shape (13 params)	"most different" cluster of V-genes (terminal seqs)	2.35746687436266
length (1 param)	"most different" cluster of V-genes (terminal seqs)	2.19802975932054
1x2motif + length (10 params)	"most different" cluster of V-genes (terminal seqs)	2.05219105136603
1x2motif + two-side base-count beyond (12 params)	"most different" cluster of V-genes (terminal seqs)	1.98073952930889
1x2motif (9 params)	"most different" cluster of V-genes (terminal seqs)	2.31984800926027
null (0 params)	"most different" cluster of V-genes (terminal seqs)	2.56494935746154
two-side base-count (3 params)	"most different" cluster of V-genes (terminal seqs)	2.04183144136301
1x2DNA-shape (13 params)	full J-gene dataset	2.68234848487124
length (1 param)	full J-gene dataset	2.22308850708154
1x2motif + length (10 params)	full J-gene dataset	2.1895884950794
1x2motif + two-side base-count beyond (12 params)	full J-gene dataset	2.12984768161205
1x2motif (9 params)	full J-gene dataset	2.57813405340822
null (0 params)	full J-gene dataset	2.56494935746154
two-side base-count (3 params)	full J-gene dataset	2.22819977754396
1x2DNA-shape (13 params)	"most different" cluster of V-genes (full seqs)	2.41010082878603
length (1 param)	"most different" cluster of V-genes (full seqs)	2.37186590289202
1x2motif + length (10 params)	"most different" cluster of V-genes (full seqs)	2.3435722777744
1x2motif + two-side base-count beyond (12 params)	"most different" cluster of V-genes (full seqs)	2.25589968870349
1x2motif (9 params)	"most different" cluster of V-genes (full seqs)	2.41706436471425
null (0 params)	"most different" cluster of V-genes (full seqs)	2.56494935746154
two-side base-count (3 params)	"most different" cluster of V-genes (full seqs)	2.29702490218058
2x4motif (18 params)	full V-gene training dataset	2.1653342821287
2x4motif (18 params)	many random, held-out subsets of V-gene training dataset	2.22405432304452
2x4motif (18 params)	"most different" cluster of V-genes (terminal seqs)	2.20940206080358
2x4motif (18 params)	full J-gene dataset	2.50977479161363
2x4motif (18 params)	"most different" cluster of V-genes (full seqs)	2.3731978641545
