# Supplementary material for: Statistical inference reveals the role of length, GC content, and local sequence in V(D)J nucleotide trimming
Source: eLife. 2023 May 25;12:e85145. doi: 10.7554/eLife.85145 (PMC10212571; doi:10.7554/eLife.85145)
Supplement: Figure 4—source data 1. [file elife-85145-fig4-data1.tsv]

subject	gene	trim_length	empirical_prob	predicted_prob
HIP13753	TRBV19	2	0	0.0757467596469545
HIP14106	TRBV19	2	0	0.0757467596469545
HIP05763	TRBV19	2	0.0303030303030303	0.0757467596469545
HIP14110	TRBV19	2	0.00431034482758621	0.0757467596469545
HIP04958	TRBV19	2	0.00458715596330275	0.0757467596469545
HIP13923	TRBV19	2	0.00704225352112676	0.0757467596469545
HIP10817	TRBV19	2	0.00151917964299278	0.0757467596469545
HIP13800	TRBV19	2	0.00262123197903014	0.0757467596469545
HIP14080	TRBV19	2	0.00260552371026576	0.0757467596469545
HIP14183	TRBV19	2	0.0032626427406199	0.0757467596469545
HIP03184	TRBV19	2	0.00617283950617284	0.0757467596469545
HIP05665	TRBV19	2	0.00393258426966292	0.0757467596469545
HIP13810	TRBV19	2	0.00598802395209581	0.0757467596469545
HIP13894	TRBV19	2	0.00367068694284216	0.0757467596469545
HIP13944	TRBV19	2	0.00447856685860525	0.0757467596469545
HIP01865	TRBV19	2	0.00387972841901067	0.0757467596469545
HIP13505	TRBV19	2	0.00443213296398892	0.0757467596469545
HIP14024	TRBV19	2	0.00980392156862745	0.0757467596469545
HIP13782	TRBV19	2	0.00292302695680416	0.0757467596469545
HIP14143	TRBV19	2	0.00455005055611729	0.0757467596469545
HIP13193	TRBV19	2	0.00507356671740233	0.0757467596469545
HIP13812	TRBV19	2	0.00499750124937531	0.0757467596469545
HIP02877	TRBV19	2	0.0059044551798175	0.0757467596469545
HIP10545	TRBV19	2	0.00602409638554217	0.0757467596469545
HIP13972	TRBV19	2	0.00419047619047619	0.0757467596469545
HIP01501	TRBV19	2	0.00676818950930626	0.0757467596469545
HIP10694	TRBV19	2	0.00564705882352941	0.0757467596469545
HIP13465	TRBV19	2	0.00496894409937888	0.0757467596469545
HIP13230	TRBV19	2	0.00717213114754098	0.0757467596469545
HIP13962	TRBV19	2	0.00511882998171847	0.0757467596469545
HIP10424	TRBV19	2	0.00469924812030075	0.0757467596469545
HIP13809	TRBV19	2	0.00479080166081124	0.0757467596469545
HIP13854	TRBV19	2	0.00646273158121499	0.0757467596469545
HIP14152	TRBV19	2	0.0046139649338665	0.0757467596469545
HIP02848	TRBV19	2	0.0086767895878525	0.0757467596469545
HIP05757	TRBV19	2	0.00380861699595334	0.0757467596469545
HIP09119	TRBV19	2	0.00387878787878788	0.0757467596469545
HIP13766	TRBV19	2	0.00669456066945607	0.0757467596469545
HIP13938	TRBV19	2	0.004070211142203	0.0757467596469545
HIP13296	TRBV19	2	0.00703351261894911	0.0757467596469545
HIP13703	TRBV19	2	0.00520195838433293	0.0757467596469545
HIP19048	TRBV19	2	0.00675675675675676	0.0757467596469545
HIP02790	TRBV19	2	0.00645392613840086	0.0757467596469545
HIP03695	TRBV19	2	0.00587084148727984	0.0757467596469545
HIP09366	TRBV19	2	0.00580645161290323	0.0757467596469545
HIP13319	TRBV19	2	0.00619408121128699	0.0757467596469545
HIP13860	TRBV19	2	0.00320798431652112	0.0757467596469545
HIP13945	TRBV19	2	0.00568181818181818	0.0757467596469545
HIP14170	TRBV19	2	0.00484652665589661	0.0757467596469545
HIP01765	TRBV19	2	0.0071187710753091	0.0757467596469545
HIP05467	TRBV19	2	0.00613298902517753	0.0757467596469545
HIP05595	TRBV19	2	0.00562629552857566	0.0757467596469545
HIP13402	TRBV19	2	0.00723809523809524	0.0757467596469545
HIP13760	TRBV19	2	0.00511440107671602	0.0757467596469545
HIP13847	TRBV19	2	0.00553774409793063	0.0757467596469545
HIP19089	TRBV19	2	0.00535663941358895	0.0757467596469545
HIP05524	TRBV19	2	0.00664010624169987	0.0757467596469545
HIP05590	TRBV19	2	0.00664451827242525	0.0757467596469545
HIP10746	TRBV19	2	0.00477554918815664	0.0757467596469545
HIP13198	TRBV19	2	0.00411946446961895	0.0757467596469545
HIP17370	TRBV19	2	0.00755572346052135	0.0757467596469545
HIP01181	TRBV19	2	0.00642791551882461	0.0757467596469545
HIP03194	TRBV19	2	0.00484205672123588	0.0757467596469545
HIP03685	TRBV19	2	0.00714042842570554	0.0757467596469545
HIP11717	TRBV19	2	0.00462453204140057	0.0757467596469545
HIP13206	TRBV19	2	0.00598461100028498	0.0757467596469545
HIP13220	TRBV19	2	0.00469064105427742	0.0757467596469545
HIP00813	TRBV19	2	0.00592512792889847	0.0757467596469545
HIP03591	TRBV19	2	0.00688360450563204	0.0757467596469545
HIP03720	TRBV19	2	0.00477326968973747	0.0757467596469545
HIP05934	TRBV19	2	0.00838095238095238	0.0757467596469545
HIP10815	TRBV19	2	0.00607566970450152	0.0757467596469545
HIP13857	TRBV19	2	0.00666061156524372	0.0757467596469545
HIP01055	TRBV19	2	0.00827933765298776	0.0757467596469545
HIP01499	TRBV19	2	0.00547749464158133	0.0757467596469545
HIP14007	TRBV19	2	0.00948453608247423	0.0757467596469545
HIP13746	TRBV19	2	0.00612870275791624	0.0757467596469545
HIP13806	TRBV19	2	0.00434389140271493	0.0757467596469545
HIP14114	TRBV19	2	0.00605143721633888	0.0757467596469545
HIP14223	TRBV19	2	0.00524360935110334	0.0757467596469545
HIP03678	TRBV19	2	0.00511980339954946	0.0757467596469545
HIP05832	TRBV19	2	0.005550621669627	0.0757467596469545
HIP13625	TRBV19	2	0.00555432126194179	0.0757467596469545
HIP14090	TRBV19	2	0.0058713010803194	0.0757467596469545
HIP15860	TRBV19	2	0.00747384155455904	0.0757467596469545
HIP00710	TRBV19	2	0.00750577367205543	0.0757467596469545
HIP05948	TRBV19	2	0.00556030795551754	0.0757467596469545
HIP09681	TRBV19	2	0.00646605322059189	0.0757467596469545
HIP11774	TRBV19	2	0.00477414616232097	0.0757467596469545
HIP12165	TRBV19	2	0.00729517396184063	0.0757467596469545
HIP13989	TRBV19	2	0.00467037901922041	0.0757467596469545
HIP14244	TRBV19	2	0.00475319926873857	0.0757467596469545
HIP02734	TRBV19	2	0.00630546473610462	0.0757467596469545
HIP04455	TRBV19	2	0.00589519650655022	0.0757467596469545
HIP13251	TRBV19	2	0.00443932916803683	0.0757467596469545
HIP13875	TRBV19	2	0.00642092746730083	0.0757467596469545
HIP14237	TRBV19	2	0.00673484659516089	0.0757467596469545
HIP01582	TRBV19	2	0.0060988891309083	0.0757467596469545
HIP05311	TRBV19	2	0.0053394355453852	0.0757467596469545
HIP11845	TRBV19	2	0.0071156289707751	0.0757467596469545
HIP13774	TRBV19	2	0.00494874513962531	0.0757467596469545
HIP19716	TRBV19	2	0.00671623890621252	0.0757467596469545
HIP01253	TRBV19	2	0.00573462527190034	0.0757467596469545
HIP04510	TRBV19	2	0.00499397279145858	0.0757467596469545
HIP08821	TRBV19	2	0.00664071444927868	0.0757467596469545
HIP08827	TRBV19	2	0.00565302144249513	0.0757467596469545
HIP09041	TRBV19	2	0.00717111770524233	0.0757467596469545
HIP13988	TRBV19	2	0.00661043993617506	0.0757467596469545
HIP14071	TRBV19	2	0.00674575482670389	0.0757467596469545
HIP14096	TRBV19	2	0.00513456090651558	0.0757467596469545
HIP00594	TRBV19	2	0.00478468899521531	0.0757467596469545
HIP03107	TRBV19	2	0.00911023382933495	0.0757467596469545
HIP08596	TRBV19	2	0.00633178556352892	0.0757467596469545
HIP10597	TRBV19	2	0.00545950864422202	0.0757467596469545
HIP13478	TRBV19	2	0.00441306266548985	0.0757467596469545
HIP13859	TRBV19	2	0.00467071461933676	0.0757467596469545
HIP13916	TRBV19	2	0.00623700623700624	0.0757467596469545
HIP13992	TRBV19	2	0.00634249471458774	0.0757467596469545
HIP14066	TRBV19	2	0.00627352572145546	0.0757467596469545
HIP14107	TRBV19	2	0.00689179875947622	0.0757467596469545
HIP14140	TRBV19	2	0.00548847420417124	0.0757467596469545
HIP08890	TRBV19	2	0.00411631921391581	0.0757467596469545
HIP14060	TRBV19	2	0.00621616202125526	0.0757467596469545
HIP14184	TRBV19	2	0.00531914893617021	0.0757467596469545
HIP14844	TRBV19	2	0.00508196721311475	0.0757467596469545
HIP00951	TRBV19	2	0.00620515803761877	0.0757467596469545
HIP01206	TRBV19	2	0.00750821210699202	0.0757467596469545
HIP03484	TRBV19	2	0.00567174760723148	0.0757467596469545
HIP05460	TRBV19	2	0.00753295668549906	0.0757467596469545
HIP09624	TRBV19	2	0.00597014925373134	0.0757467596469545
HIP13814	TRBV19	2	0.00711111111111111	0.0757467596469545
HIP13848	TRBV19	2	0.00792667822640575	0.0757467596469545
HIP14230	TRBV19	2	0.00474918373404571	0.0757467596469545
HIP02742	TRBV19	2	0.00567302733367715	0.0757467596469545
HIP08710	TRBV19	2	0.00548446069469835	0.0757467596469545
HIP13449	TRBV19	2	0.00482244629548444	0.0757467596469545
HIP13976	TRBV19	2	0.0061624649859944	0.0757467596469545
HIP14028	TRBV19	2	0.00681255161023947	0.0757467596469545
HIP17737	TRBV19	2	0.00846370864324186	0.0757467596469545
HIP00728	TRBV19	2	0.0075521990226566	0.0757467596469545
HIP01232	TRBV19	2	0.0046812611868374	0.0757467596469545
HIP12743	TRBV19	2	0.00750386228205694	0.0757467596469545
HIP13361	TRBV19	2	0.00534339148200534	0.0757467596469545
HIP13722	TRBV19	2	0.00675944333996024	0.0757467596469545
HIP13794	TRBV19	2	0.00647865853658537	0.0757467596469545
HIP02780	TRBV19	2	0.00607955532395345	0.0757467596469545
HIP03505	TRBV19	2	0.00652011922503726	0.0757467596469545
HIP03628	TRBV19	2	0.00547473799468168	0.0757467596469545
HIP05563	TRBV19	2	0.0063474791439971	0.0757467596469545
HIP13311	TRBV19	2	0.0045841519318926	0.0757467596469545
HIP13318	TRBV19	2	0.00600858369098713	0.0757467596469545
HIP13919	TRBV19	2	0.00643737355159095	0.0757467596469545
HIP14234	TRBV19	2	0.00459197061138809	0.0757467596469545
HIP01571	TRBV19	2	0.00535953550692273	0.0757467596469545
HIP09150	TRBV19	2	0.00526085050416484	0.0757467596469545
HIP09159	TRBV19	2	0.00578313253012048	0.0757467596469545
HIP13695	TRBV19	2	0.00684931506849315	0.0757467596469545
HIP13852	TRBV19	2	0.00471945464079706	0.0757467596469545
HIP14020	TRBV19	2	0.00649467797221721	0.0757467596469545
HIP14226	TRBV19	2	0.00557880055788006	0.0757467596469545
HIP00110	TRBV19	2	0.00742077817890092	0.0757467596469545
HIP00761	TRBV19	2	0.00478902407455346	0.0757467596469545
HIP03630	TRBV19	2	0.0056128640776699	0.0757467596469545
HIP10759	TRBV19	2	0.00602900439954375	0.0757467596469545
HIP11711	TRBV19	2	0.00753717661438175	0.0757467596469545
HIP13771	TRBV19	2	0.0058590657165479	0.0757467596469545
HIP14236	TRBV19	2	0.00960290682584999	0.0757467596469545
HIP14361	TRBV19	2	0.00652557319223986	0.0757467596469545
HIP00169	TRBV19	2	0.00875172731460157	0.0757467596469545
HIP00614	TRBV19	2	0.00799158780231335	0.0757467596469545
HIP00734	TRBV19	2	0.00690156193243734	0.0757467596469545
HIP11784	TRBV19	2	0.00811445654494982	0.0757467596469545
HIP13947	TRBV19	2	0.00507004669779853	0.0757467596469545
HIP00707	TRBV19	2	0.00556904183921177	0.0757467596469545
HIP03216	TRBV19	2	0.00743423560808235	0.0757467596469545
HIP03383	TRBV19	2	0.00700682716492993	0.0757467596469545
HIP09364	TRBV19	2	0.00530828909759085	0.0757467596469545
HIP13661	TRBV19	2	0.00649026460309536	0.0757467596469545
HIP13961	TRBV19	2	0.00663265306122449	0.0757467596469545
HIP01384	TRBV19	2	0.00775494377665762	0.0757467596469545
HIP02997	TRBV19	2	0.00686813186813187	0.0757467596469545
HIP03385	TRBV19	2	0.0066334991708126	0.0757467596469545
HIP05561	TRBV19	2	0.0094495629577132	0.0757467596469545
HIP08200	TRBV19	2	0.00718390804597701	0.0757467596469545
HIP08337	TRBV19	2	0.00647773279352227	0.0757467596469545
HIP13880	TRBV19	2	0.00645369474023879	0.0757467596469545
HIP14156	TRBV19	2	0.00612557427258806	0.0757467596469545
HIP17793	TRBV19	2	0.00495970241785493	0.0757467596469545
HIP02663	TRBV19	2	0.00532744282744283	0.0757467596469545
HIP05815	TRBV19	2	0.00713664055700609	0.0757467596469545
HIP08816	TRBV19	2	0.00524564994882293	0.0757467596469545
HIP12129	TRBV19	2	0.00714783821478382	0.0757467596469545
HIP13209	TRBV19	2	0.00590778097982709	0.0757467596469545
HIP13284	TRBV19	2	0.00657578187650361	0.0757467596469545
HIP13773	TRBV19	2	0.00788613194845163	0.0757467596469545
HIP13983	TRBV19	2	0.00522559265867958	0.0757467596469545
HIP14187	TRBV19	2	0.00499390986601705	0.0757467596469545
HIP01161	TRBV19	2	0.00793950850661626	0.0757467596469545
HIP13168	TRBV19	2	0.00662356095253115	0.0757467596469545
HIP13360	TRBV19	2	0.00662147248935835	0.0757467596469545
HIP13831	TRBV19	2	0.00697326913498257	0.0757467596469545
HIP13869	TRBV19	2	0.00616921269095182	0.0757467596469545
HIP14030	TRBV19	2	0.00637329286798179	0.0757467596469545
HIP14211	TRBV19	2	0.00572597137014315	0.0757467596469545
HIP00822	TRBV19	2	0.00686681571382945	0.0757467596469545
HIP00985	TRBV19	2	0.00544166033915465	0.0757467596469545
HIP01391	TRBV19	2	0.00574789466648844	0.0757467596469545
HIP03099	TRBV19	2	0.00495277585809721	0.0757467596469545
HIP04464	TRBV19	2	0.00653694131955002	0.0757467596469545
HIP04527	TRBV19	2	0.00767720049991073	0.0757467596469545
HIP05455	TRBV19	2	0.00734164247908486	0.0757467596469545
HIP08223	TRBV19	2	0.00595732889997229	0.0757467596469545
HIP08507	TRBV19	2	0.00623549883990719	0.0757467596469545
HIP12527	TRBV19	2	0.00505882352941176	0.0757467596469545
HIP13217	TRBV19	2	0.00641886848783401	0.0757467596469545
HIP13667	TRBV19	2	0.00686462324393359	0.0757467596469545
HIP13865	TRBV19	2	0.00735671514114628	0.0757467596469545
HIP13900	TRBV19	2	0.00784814747216645	0.0757467596469545
HIP13933	TRBV19	2	0.00715950715950716	0.0757467596469545
HIP14176	TRBV19	2	0.00678019552191738	0.0757467596469545
HIP01359	TRBV19	2	0.00542540073982737	0.0757467596469545
HIP14196	TRBV19	2	0.00664050709326894	0.0757467596469545
HIP14202	TRBV19	2	0.00661256387135558	0.0757467596469545
HIP14209	TRBV19	2	0.00611790878754171	0.0757467596469545
HIP00934	TRBV19	2	0.00602329005487887	0.0757467596469545
HIP01022	TRBV19	2	0.00496853262669758	0.0757467596469545
HIP01313	TRBV19	2	0.00549182328533073	0.0757467596469545
HIP01947	TRBV19	2	0.00706880301602262	0.0757467596469545
HIP10376	TRBV19	2	0.00684306569343066	0.0757467596469545
HIP10564	TRBV19	2	0.00542560887388474	0.0757467596469545
HIP10787	TRBV19	2	0.00605652759084791	0.0757467596469545
HIP13414	TRBV19	2	0.00687337711929128	0.0757467596469545
HIP14016	TRBV19	2	0.00513464171611136	0.0757467596469545
HIP14142	TRBV19	2	0.00673955369177774	0.0757467596469545
HIP14148	TRBV19	2	0.00685244403837369	0.0757467596469545
HIP17577	TRBV19	2	0.00492556917688266	0.0757467596469545
HIP17723	TRBV19	2	0.00623441396508728	0.0757467596469545
HIP01856	TRBV19	2	0.00744095761889356	0.0757467596469545
HIP08230	TRBV19	2	0.00573637610674648	0.0757467596469545
HIP09775	TRBV19	2	0.00632911392405063	0.0757467596469545
HIP10443	TRBV19	2	0.00536944087778686	0.0757467596469545
HIP12091	TRBV19	2	0.00762346702021876	0.0757467596469545
HIP13515	TRBV19	2	0.00687285223367698	0.0757467596469545
HIP13949	TRBV19	2	0.00628329463188089	0.0757467596469545
HIP14055	TRBV19	2	0.00586884409288084	0.0757467596469545
HIP14241	TRBV19	2	0.00677666470241603	0.0757467596469545
HIP00898	TRBV19	2	0.00512932445705555	0.0757467596469545
HIP01218	TRBV19	2	0.00635822510822511	0.0757467596469545
HIP03511	TRBV19	2	0.00526139035038621	0.0757467596469545
HIP03618	TRBV19	2	0.00551254984752522	0.0757467596469545
HIP04480	TRBV19	2	0.00659741718135879	0.0757467596469545
HIP04509	TRBV19	2	0.00743318045231694	0.0757467596469545
HIP10730	TRBV19	2	0.00644718792866941	0.0757467596469545
HIP14045	TRBV19	2	0.0054543344551468	0.0757467596469545
HIP01465	TRBV19	2	0.00512109249973328	0.0757467596469545
HIP03807	TRBV19	2	0.00673589671625035	0.0757467596469545
HIP05331	TRBV19	2	0.00760938490805327	0.0757467596469545
HIP13227	TRBV19	2	0.00979791794243723	0.0757467596469545
HIP13245	TRBV19	2	0.0059494298463064	0.0757467596469545
HIP13789	TRBV19	2	0.00574025352786415	0.0757467596469545
HIP15685	TRBV19	2	0.00637196336121067	0.0757467596469545
HIP09097	TRBV19	2	0.00687912396462165	0.0757467596469545
HIP12534	TRBV19	2	0.0102919554715396	0.0757467596469545
HIP13902	TRBV19	2	0.00582086006177239	0.0757467596469545
HIP14127	TRBV19	2	0.00708809489367858	0.0757467596469545
HIP14130	TRBV19	2	0.00689946493945368	0.0757467596469545
HIP00779	TRBV19	2	0.00910912734560029	0.0757467596469545
HIP03378	TRBV19	2	0.00623830318153462	0.0757467596469545
HIP04511	TRBV19	2	0.00835840855901037	0.0757467596469545
HIP10726	TRBV19	2	0.00680642526545059	0.0757467596469545
HIP13518	TRBV19	2	0.00702049985959	0.0757467596469545
HIP13823	TRBV19	2	0.00628140703517588	0.0757467596469545
HIP14221	TRBV19	2	0.00453473607836024	0.0757467596469545
HIP15861	TRBV19	2	0.00744934445768772	0.0757467596469545
HIP17887	TRBV19	2	0.00618582209575653	0.0757467596469545
HIP00826	TRBV19	2	0.00610266842168242	0.0757467596469545
HIP01219	TRBV19	2	0.00515463917525773	0.0757467596469545
HIP03495	TRBV19	2	0.00516194331983806	0.0757467596469545
HIP05551	TRBV19	2	0.00660707345511077	0.0757467596469545
HIP13769	TRBV19	2	0.00502859396568724	0.0757467596469545
HIP14206	TRBV19	2	0.00593368237347295	0.0757467596469545
HIP16515	TRBV19	2	0.00703157314214808	0.0757467596469545
HIP01129	TRBV19	2	0.00689563718339743	0.0757467596469545
HIP05388	TRBV19	2	0.0051818634778276	0.0757467596469545
HIP12703	TRBV19	2	0.00655737704918033	0.0757467596469545
HIP13736	TRBV19	2	0.00683042164718245	0.0757467596469545
HIP13877	TRBV19	2	0.00559801916245021	0.0757467596469545
HIP13956	TRBV19	2	0.00508507725405828	0.0757467596469545
HIP14009	TRBV19	2	0.00619563922316216	0.0757467596469545
HIP14072	TRBV19	2	0.00903405142460042	0.0757467596469545
HIP14231	TRBV19	2	0.00502464006184172	0.0757467596469545
HIP00904	TRBV19	2	0.00575774035850082	0.0757467596469545
HIP01220	TRBV19	2	0.00677836040414375	0.0757467596469545
HIP11857	TRBV19	2	0.00708272083389015	0.0757467596469545
HIP13256	TRBV19	2	0.0075209308925784	0.0757467596469545
HIP13686	TRBV19	2	0.0067515923566879	0.0757467596469545
HIP13818	TRBV19	2	0.00770796974985457	0.0757467596469545
HIP14911	TRBV19	2	0.0056102466391447	0.0757467596469545
HIP17845	TRBV19	2	0.00682286302780639	0.0757467596469545
HIP01160	TRBV19	2	0.00807537012113055	0.0757467596469545
HIP01797	TRBV19	2	0.00671474757523004	0.0757467596469545
HIP02931	TRBV19	2	0.00693463464748941	0.0757467596469545
HIP05377	TRBV19	2	0.00660146699266504	0.0757467596469545
HIP08400	TRBV19	2	0.00546946216955333	0.0757467596469545
HIP08986	TRBV19	2	0.0076879271070615	0.0757467596469545
HIP10602	TRBV19	2	0.00580582733039458	0.0757467596469545
HIP13363	TRBV19	2	0.00674494129402948	0.0757467596469545
HIP13489	TRBV19	2	0.00654069767441861	0.0757467596469545
HIP13833	TRBV19	2	0.00863171355498721	0.0757467596469545
HIP14036	TRBV19	2	0.00698035160289555	0.0757467596469545
HIP14092	TRBV19	2	0.00603824220060383	0.0757467596469545
HIP14205	TRBV19	2	0.00623196768609348	0.0757467596469545
HIP00819	TRBV19	2	0.0072027239392352	0.0757467596469545
HIP01091	TRBV19	2	0.00679012345679012	0.0757467596469545
HIP01392	TRBV19	2	0.00617145421903052	0.0757467596469545
HIP01795	TRBV19	2	0.00744551238662515	0.0757467596469545
HIP03197	TRBV19	2	0.00579679595278246	0.0757467596469545
HIP08725	TRBV19	2	0.00814935546006816	0.0757467596469545
HIP09022	TRBV19	2	0.00570894747768321	0.0757467596469545
HIP13122	TRBV19	2	0.00525561395126613	0.0757467596469545
HIP13903	TRBV19	2	0.00826570483919447	0.0757467596469545
HIP13935	TRBV19	2	0.00747790618626785	0.0757467596469545
HIP17462	TRBV19	2	0.00561167227833894	0.0757467596469545
HIP17698	TRBV19	2	0.0062692351533113	0.0757467596469545
HIP17760	TRBV19	2	0.00642523364485981	0.0757467596469545
HIP00924	TRBV19	2	0.00616197183098592	0.0757467596469545
HIP01596	TRBV19	2	0.00628648405927256	0.0757467596469545
HIP01870	TRBV19	2	0.00798630918425556	0.0757467596469545
HIP09190	TRBV19	2	0.0070334086912836	0.0757467596469545
HIP09344	TRBV19	2	0.00534912599102111	0.0757467596469545
HIP11613	TRBV19	2	0.0053226879574185	0.0757467596469545
HIP13244	TRBV19	2	0.00677719956432289	0.0757467596469545
HIP13610	TRBV19	2	0.00631412786108919	0.0757467596469545
HIP17449	TRBV19	2	0.00534606205250597	0.0757467596469545
HIP00777	TRBV19	2	0.00537786583639966	0.0757467596469545
HIP09430	TRBV19	2	0.00698272693862551	0.0757467596469545
HIP14039	TRBV19	2	0.00781142935452926	0.0757467596469545
HIP01470	TRBV19	2	0.0086670651524208	0.0757467596469545
HIP03732	TRBV19	2	0.0075481520041645	0.0757467596469545
HIP03812	TRBV19	2	0.00477169888934595	0.0757467596469545
HIP04605	TRBV19	2	0.00634781656999015	0.0757467596469545
HIP10507	TRBV19	2	0.00854826823876198	0.0757467596469545
HIP13252	TRBV19	2	0.00622384376006009	0.0757467596469545
HIP13920	TRBV19	2	0.00636732901525963	0.0757467596469545
HIP13986	TRBV19	2	0.00689573177981215	0.0757467596469545
HIP14004	TRBV19	2	0.00777167358970923	0.0757467596469545
HIP17657	TRBV19	2	0.00553171196948021	0.0757467596469545
HIP00832	TRBV19	2	0.00684057971014493	0.0757467596469545
HIP01597	TRBV19	2	0.006324364883696	0.0757467596469545
HIP09051	TRBV19	2	0.00817967558574796	0.0757467596469545
HIP10821	TRBV19	2	0.0062852881644828	0.0757467596469545
HIP13263	TRBV19	2	0.00776111549592213	0.0757467596469545
HIP13966	TRBV19	2	0.00626992561105207	0.0757467596469545
HIP13987	TRBV19	2	0.00677537896187414	0.0757467596469545
HIP14213	TRBV19	2	0.00609630088861335	0.0757467596469545
HIP03004	TRBV19	2	0.00520246249891615	0.0757467596469545
HIP04597	TRBV19	2	0.00582072176949942	0.0757467596469545
HIP05817	TRBV19	2	0.00692760651195012	0.0757467596469545
HIP08305	TRBV19	2	0.00760359903687746	0.0757467596469545
HIP08972	TRBV19	2	0.0082203041512536	0.0757467596469545
HIP09020	TRBV19	2	0.0077269800386349	0.0757467596469545
HIP13233	TRBV19	2	0.00628206470526647	0.0757467596469545
HIP13294	TRBV19	2	0.00627024767478315	0.0757467596469545
HIP13303	TRBV19	2	0.00692440854010387	0.0757467596469545
HIP13511	TRBV19	2	0.00580720092915215	0.0757467596469545
HIP13967	TRBV19	2	0.00697026022304833	0.0757467596469545
HIP14015	TRBV19	2	0.0079660116834838	0.0757467596469545
HIP04471	TRBV19	2	0.00642646439106616	0.0757467596469545
HIP09284	TRBV19	2	0.00666229794670162	0.0757467596469545
HIP13178	TRBV19	2	0.008290296276162	0.0757467596469545
HIP13350	TRBV19	2	0.0066768826619965	0.0757467596469545
HIP13780	TRBV19	2	0.00590455909398897	0.0757467596469545
HIP13793	TRBV19	2	0.00738856589147287	0.0757467596469545
HIP14037	TRBV19	2	0.00698579935868072	0.0757467596469545
HIP14363	TRBV19	2	0.0057650505623287	0.0757467596469545
HIP01180	TRBV19	2	0.00639373001959369	0.0757467596469545
HIP03494	TRBV19	2	0.00650304174533249	0.0757467596469545
HIP05398	TRBV19	2	0.00737217598097503	0.0757467596469545
HIP10358	TRBV19	2	0.00705587800159326	0.0757467596469545
HIP10389	TRBV19	2	0.00623679710290715	0.0757467596469545
HIP12143	TRBV19	2	0.00646776549134154	0.0757467596469545
HIP13710	TRBV19	2	0.00502960979962684	0.0757467596469545
HIP13928	TRBV19	2	0.00666738358963329	0.0757467596469545
HIP14217	TRBV19	2	0.00597647966069019	0.0757467596469545
HIP17445	TRBV19	2	0.00594895413548263	0.0757467596469545
HIP17454	TRBV19	2	0.00658733531661709	0.0757467596469545
HIP01850	TRBV19	2	0.00591771557392448	0.0757467596469545
HIP02078	TRBV19	2	0.00682926829268293	0.0757467596469545
HIP02928	TRBV19	2	0.00574241181296144	0.0757467596469545
HIP10568	TRBV19	2	0.00712186298892155	0.0757467596469545
HIP13185	TRBV19	2	0.00708980418636057	0.0757467596469545
HIP13554	TRBV19	2	0.00740131578947368	0.0757467596469545
HIP13567	TRBV19	2	0.00632212744606122	0.0757467596469545
HIP13777	TRBV19	2	0.00648815653964985	0.0757467596469545
HIP00602	TRBV19	2	0.00696864111498258	0.0757467596469545
HIP05841	TRBV19	2	0.00616867469879518	0.0757467596469545
HIP10445	TRBV19	2	0.00730927364093193	0.0757467596469545
HIP10639	TRBV19	2	0.00644057562644661	0.0757467596469545
HIP11553	TRBV19	2	0.00596347372344391	0.0757467596469545
HIP11649	TRBV19	2	0.00680055254489427	0.0757467596469545
HIP13592	TRBV19	2	0.00530372089168808	0.0757467596469545
HIP14121	TRBV19	2	0.00907930202865655	0.0757467596469545
HIP14134	TRBV19	2	0.00702370500438982	0.0757467596469545
HIP00640	TRBV19	2	0.00683491062039958	0.0757467596469545
HIP10669	TRBV19	2	0.00592795257637939	0.0757467596469545
HIP13291	TRBV19	2	0.00647216967041721	0.0757467596469545
HIP13751	TRBV19	2	0.00570275486927531	0.0757467596469545
HIP14178	TRBV19	2	0.00876601483479434	0.0757467596469545
HIP02090	TRBV19	2	0.00803212851405622	0.0757467596469545
HIP02811	TRBV19	2	0.0068294701986755	0.0757467596469545
HIP02873	TRBV19	2	0.00688145136065061	0.0757467596469545
HIP02962	TRBV19	2	0.00669099756690998	0.0757467596469545
HIP03125	TRBV19	2	0.0071731333550701	0.0757467596469545
HIP03746	TRBV19	2	0.00668693009118541	0.0757467596469545
HIP04634	TRBV19	2	0.00718875939440148	0.0757467596469545
HIP05578	TRBV19	2	0.00632547441058079	0.0757467596469545
HIP09122	TRBV19	2	0.00711820534943917	0.0757467596469545
HIP09235	TRBV19	2	0.00649286768322676	0.0757467596469545
HIP13214	TRBV19	2	0.00647693817468106	0.0757467596469545
HIP13654	TRBV19	2	0.00568965517241379	0.0757467596469545
HIP13671	TRBV19	2	0.00669506999391357	0.0757467596469545
HIP05434	TRBV19	2	0.0078721654329691	0.0757467596469545
HIP13709	TRBV19	2	0.00607489346268927	0.0757467596469545
HIP13994	TRBV19	2	0.00883555321113016	0.0757467596469545
HIP14043	TRBV19	2	0.00644912888632207	0.0757467596469545
HIP00997	TRBV19	2	0.00570565531129384	0.0757467596469545
HIP04555	TRBV19	2	0.00551455680804477	0.0757467596469545
HIP05942	TRBV19	2	0.00683073832245103	0.0757467596469545
HIP13958	TRBV19	2	0.00595081823750766	0.0757467596469545
HIP14034	TRBV19	2	0.00606384876047797	0.0757467596469545
HIP02271	TRBV19	2	0.00796306982111945	0.0757467596469545
HIP03111	TRBV19	2	0.00881676463071812	0.0757467596469545
HIP03275	TRBV19	2	0.00646976090014065	0.0757467596469545
HIP04578	TRBV19	2	0.00589390962671906	0.0757467596469545
HIP05941	TRBV19	2	0.00716585315193686	0.0757467596469545
HIP12538	TRBV19	2	0.00676271684798589	0.0757467596469545
HIP13355	TRBV19	2	0.00509638821183248	0.0757467596469545
HIP13871	TRBV19	2	0.00791102958037148	0.0757467596469545
HIP13981	TRBV19	2	0.00831826401446655	0.0757467596469545
HIP14059	TRBV19	2	0.00608787718369508	0.0757467596469545
HIP14138	TRBV19	2	0.00701861458651205	0.0757467596469545
HIP14172	TRBV19	2	0.00527522935779817	0.0757467596469545
HIP14240	TRBV19	2	0.00655457395269308	0.0757467596469545
HIP01162	TRBV19	2	0.00774850564533983	0.0757467596469545
HIP04576	TRBV19	2	0.00714942293943417	0.0757467596469545
HIP11513	TRBV19	2	0.00797084946481439	0.0757467596469545
HIP13513	TRBV19	2	0.0066106336764567	0.0757467596469545
HIP13720	TRBV19	2	0.00673400673400673	0.0757467596469545
HIP14161	TRBV19	2	0.00734676742233417	0.0757467596469545
HIP03233	TRBV19	2	0.00650421399780139	0.0757467596469545
HIP04545	TRBV19	2	0.00826927556487305	0.0757467596469545
HIP11758	TRBV19	2	0.00600118333192461	0.0757467596469545
HIP13176	TRBV19	2	0.00602001017466508	0.0757467596469545
HIP13324	TRBV19	2	0.0055326112366555	0.0757467596469545
HIP13627	TRBV19	2	0.00881002605782355	0.0757467596469545
HIP01867	TRBV19	2	0.00571927873540392	0.0757467596469545
HIP05838	TRBV19	2	0.00564883100580574	0.0757467596469545
HIP10408	TRBV19	2	0.0059785767665864	0.0757467596469545
HIP14014	TRBV19	2	0.00779980500487488	0.0757467596469545
HIP14048	TRBV19	2	0.00646842152546941	0.0757467596469545
HIP14175	TRBV19	2	0.00669954405880711	0.0757467596469545
HIP02947	TRBV19	2	0.00674053554939982	0.0757467596469545
HIP03381	TRBV19	2	0.00920554854981085	0.0757467596469545
HIP03597	TRBV19	2	0.00681988041853513	0.0757467596469545
HIP05559	TRBV19	2	0.00662973390246118	0.0757467596469545
HIP06191	TRBV19	2	0.00842275297103958	0.0757467596469545
HIP12533	TRBV19	2	0.0066003616636528	0.0757467596469545
HIP13383	TRBV19	2	0.00658666426057927	0.0757467596469545
HIP13764	TRBV19	2	0.00579549063194665	0.0757467596469545
HIP13803	TRBV19	2	0.00664058946602383	0.0757467596469545
HIP13932	TRBV19	2	0.00751802265705458	0.0757467596469545
HIP14124	TRBV19	2	0.00655296229802514	0.0757467596469545
HIP14157	TRBV19	2	0.00681924334423167	0.0757467596469545
HIP14160	TRBV19	2	0.0075938832830542	0.0757467596469545
HIP00769	TRBV19	2	0.0069204152249135	0.0757467596469545
HIP13497	TRBV19	2	0.00762179421155629	0.0757467596469545
HIP01298	TRBV19	2	0.00731635937957273	0.0757467596469545
HIP08399	TRBV19	2	0.00652684709772866	0.0757467596469545
HIP11518	TRBV19	2	0.00667378537106247	0.0757467596469545
HIP12099	TRBV19	2	0.00759109311740891	0.0757467596469545
HIP12123	TRBV19	2	0.00812920008671147	0.0757467596469545
HIP13929	TRBV19	2	0.00696702275894101	0.0757467596469545
HIP13996	TRBV19	2	0.00711372474627715	0.0757467596469545
HIP14153	TRBV19	2	0.00769388592531801	0.0757467596469545
HIP01140	TRBV19	2	0.00677482617222321	0.0757467596469545
HIP01266	TRBV19	2	0.00688281108494838	0.0757467596469545
HIP05540	TRBV19	2	0.00778449247157636	0.0757467596469545
HIP08888	TRBV19	2	0.00557103064066852	0.0757467596469545
HIP10820	TRBV19	2	0.00861092227509631	0.0757467596469545
HIP12088	TRBV19	2	0.00648685558210994	0.0757467596469545
HIP12980	TRBV19	2	0.00675916044112416	0.0757467596469545
HIP13015	TRBV19	2	0.00577332117897296	0.0757467596469545
HIP13749	TRBV19	2	0.00622185837085551	0.0757467596469545
HIP13975	TRBV19	2	0.00600173734502093	0.0757467596469545
HIP14051	TRBV19	2	0.00951427140711067	0.0757467596469545
HIP14089	TRBV19	2	0.00764126281922381	0.0757467596469545
HIP02024	TRBV19	2	0.00664251207729469	0.0757467596469545
HIP03693	TRBV19	2	0.00608551331699992	0.0757467596469545
HIP08702	TRBV19	2	0.00831533477321814	0.0757467596469545
HIP09026	TRBV19	2	0.00762527233115468	0.0757467596469545
HIP13157	TRBV19	2	0.00743530320587099	0.0757467596469545
HIP13183	TRBV19	2	0.00761245674740485	0.0757467596469545
HIP13964	TRBV19	2	0.00702234382124943	0.0757467596469545
HIP14103	TRBV19	2	0.006784140969163	0.0757467596469545
HIP16867	TRBV19	2	0.00636363636363636	0.0757467596469545
HIP01798	TRBV19	2	0.00825222175201016	0.0757467596469545
HIP02103	TRBV19	2	0.00702449567723343	0.0757467596469545
HIP09046	TRBV19	2	0.00797627569281113	0.0757467596469545
HIP13306	TRBV19	2	0.00942256583715873	0.0757467596469545
HIP01197	TRBV19	2	0.0068929412791205	0.0757467596469545
HIP08076	TRBV19	2	0.0063586606567933	0.0757467596469545
HIP08339	TRBV19	2	0.00742550991634552	0.0757467596469545
HIP08653	TRBV19	2	0.00746903658882481	0.0757467596469545
HIP13276	TRBV19	2	0.00771710462049429	0.0757467596469545
HIP14018	TRBV19	2	0.00698929487746616	0.0757467596469545
HIP14041	TRBV19	2	0.00601583917148949	0.0757467596469545
HIP17837	TRBV19	2	0.00706429401770545	0.0757467596469545
HIP14064	TRBV19	2	0.0075678743732854	0.0757467596469545
HIP02875	TRBV19	2	0.00800553469065033	0.0757467596469545
HIP04611	TRBV19	2	0.00700995240155777	0.0757467596469545
HIP10716	TRBV19	2	0.00627517818407189	0.0757467596469545
HIP11937	TRBV19	2	0.0072457285982646	0.0757467596469545
HIP05960	TRBV19	2	0.00688612697346322	0.0757467596469545
HIP14129	TRBV19	2	0.0068734283319363	0.0757467596469545
HIP14218	TRBV19	2	0.00683333333333333	0.0757467596469545
HIP15855	TRBV19	2	0.00713229538140385	0.0757467596469545
HIP00838	TRBV19	2	0.00584465882684318	0.0757467596469545
HIP05405	TRBV19	2	0.00796468669033682	0.0757467596469545
HIP10514	TRBV19	2	0.00684366754617414	0.0757467596469545
HIP13463	TRBV19	2	0.0060672514619883	0.0757467596469545
HIP14192	TRBV19	2	0.00698300521622076	0.0757467596469545
HIP02805	TRBV19	2	0.0073490813648294	0.0757467596469545
HIP05535	TRBV19	2	0.00702870052715254	0.0757467596469545
HIP10823	TRBV19	2	0.00743494423791822	0.0757467596469545
HIP13228	TRBV19	2	0.0067649190625755	0.0757467596469545
HIP00775	TRBV19	2	0.00805687203791469	0.0757467596469545
HIP01264	TRBV19	2	0.00752878653675819	0.0757467596469545
HIP03228	TRBV19	2	0.00603350369108461	0.0757467596469545
HIP03370	TRBV19	2	0.00563473649320517	0.0757467596469545
HIP04498	TRBV19	2	0.0078996282527881	0.0757467596469545
HIP05437	TRBV19	2	0.0070568700705687	0.0757467596469545
HIP05552	TRBV19	2	0.00713506253672459	0.0757467596469545
HIP05574	TRBV19	2	0.00909382689633037	0.0757467596469545
HIP08792	TRBV19	2	0.00607924474324131	0.0757467596469545
HIP10447	TRBV19	2	0.00738937668434321	0.0757467596469545
HIP13325	TRBV19	2	0.00529034667330553	0.0757467596469545
HIP14136	TRBV19	2	0.00919316461172399	0.0757467596469545
HIP01255	TRBV19	2	0.00586270366078124	0.0757467596469545
HIP01820	TRBV19	2	0.00793724042455007	0.0757467596469545
HIP08989	TRBV19	2	0.0058222192133234	0.0757467596469545
HIP09253	TRBV19	2	0.00725493504302345	0.0757467596469545
HIP11058	TRBV19	2	0.00625272647956958	0.0757467596469545
HIP14227	TRBV19	2	0.00594209908104747	0.0757467596469545
HIP04532	TRBV19	2	0.00729253981559095	0.0757467596469545
HIP09118	TRBV19	2	0.00633279953413889	0.0757467596469545
HIP10814	TRBV19	2	0.00751619870410367	0.0757467596469545
HIP13396	TRBV19	2	0.00579034941763727	0.0757467596469545
HIP13754	TRBV19	2	0.00699244494454268	0.0757467596469545
HIP19717	TRBV19	2	0.00641876936697654	0.0757467596469545
HIP12097	TRBV19	2	0.0082815734989648	0.0757467596469545
HIP00773	TRBV19	2	0.00787331917905166	0.0757467596469545
HIP03651	TRBV19	2	0.00774182324286708	0.0757467596469545
HIP08439	TRBV19	2	0.00600458777492916	0.0757467596469545
HIP08711	TRBV19	2	0.00841368878805067	0.0757467596469545
HIP08977	TRBV19	2	0.00715319080533676	0.0757467596469545
HIP12900	TRBV19	2	0.00786775106082037	0.0757467596469545
HIP13887	TRBV19	2	0.00828986587183309	0.0757467596469545
HIP13939	TRBV19	2	0.00773442252541931	0.0757467596469545
HIP14095	TRBV19	2	0.0063726192181011	0.0757467596469545
HIP00715	TRBV19	2	0.00811176205497972	0.0757467596469545
HIP14181	TRBV19	2	0.00697620339508565	0.0757467596469545
HIP14214	TRBV19	2	0.00787884093495579	0.0757467596469545
HIP16738	TRBV19	2	0.00865551067512983	0.0757467596469545
HIP17457	TRBV19	2	0.00681560015145778	0.0757467596469545
HIP03236	TRBV19	2	0.00646812140166323	0.0757467596469545
HIP13352	TRBV19	2	0.00712217265398764	0.0757467596469545
HIP13699	TRBV19	2	0.0067945941909953	0.0757467596469545
HIP14022	TRBV19	2	0.0071389346512905	0.0757467596469545
HIP14077	TRBV19	2	0.00830140485312899	0.0757467596469545
HIP15854	TRBV19	2	0.00757954356155256	0.0757467596469545
HIP00851	TRBV19	2	0.00565457897971727	0.0757467596469545
HIP04552	TRBV19	2	0.00732017823042648	0.0757467596469545
HIP13663	TRBV19	2	0.00714618611154264	0.0757467596469545
HIP13941	TRBV19	2	0.00770519262981575	0.0757467596469545
HIP14243	TRBV19	2	0.00859010270774977	0.0757467596469545
HIP17534	TRBV19	2	0.00695389266817838	0.0757467596469545
HIP17585	TRBV19	2	0.00656018254420993	0.0757467596469545
HIP03592	TRBV19	2	0.00723735408560311	0.0757467596469545
HIP05533	TRBV19	2	0.00841020075963104	0.0757467596469545
HIP08345	TRBV19	2	0.00875047045540083	0.0757467596469545
HIP08521	TRBV19	2	0.0066041755432467	0.0757467596469545
HIP09365	TRBV19	2	0.00704652220033338	0.0757467596469545
HIP09559	TRBV19	2	0.00657755145342669	0.0757467596469545
HIP00869	TRBV19	2	0.00773789924267369	0.0757467596469545
HIP09789	TRBV19	2	0.00687536571094207	0.0757467596469545
HIP13757	TRBV19	2	0.00684781816857289	0.0757467596469545
HIP14053	TRBV19	2	0.00734719399718618	0.0757467596469545
HIP13978	TRBV19	2	0.00799461415467475	0.0757467596469545
HIP14074	TRBV19	2	0.00611325611325611	0.0757467596469545
HIP03502	TRBV19	2	0.00668803121081232	0.0757467596469545
HIP05444	TRBV19	2	0.00714498362607919	0.0757467596469545
HIP14494	TRBV19	2	0.00687186828919112	0.0757467596469545
HIP00971	TRBV19	2	0.00569382484151209	0.0757467596469545
HIP13911	TRBV19	2	0.00798025503907857	0.0757467596469545
HIP14238	TRBV19	2	0.0063803196737486	0.0757467596469545
HIP08598	TRBV19	2	0.00726625639504708	0.0757467596469545
HIP09029	TRBV19	2	0.00724530533786781	0.0757467596469545
HIP00825	TRBV19	2	0.00739192115284104	0.0757467596469545
HIP01004	TRBV19	2	0.00825412706353177	0.0757467596469545
HIP01393	TRBV19	2	0.00731328950284406	0.0757467596469545
HIP02126	TRBV19	2	0.00800323362974939	0.0757467596469545
HIP09062	TRBV19	2	0.00763535400277649	0.0757467596469545
HIP10480	TRBV19	2	0.00711513583441139	0.0757467596469545
HIP13822	TRBV19	2	0.00828036132485781	0.0757467596469545
HIP02820	TRBV19	2	0.00685541920888462	0.0757467596469545
HIP05390	TRBV19	2	0.00803729303970423	0.0757467596469545
HIP11989	TRBV19	2	0.00779119594857811	0.0757467596469545
HIP13274	TRBV19	2	0.00752219046186249	0.0757467596469545
HIP13856	TRBV19	2	0.00800961153384061	0.0757467596469545
HIP14118	TRBV19	2	0.00769467528470299	0.0757467596469545
HIP00805	TRBV19	2	0.00735187072354054	0.0757467596469545
HIP03814	TRBV19	2	0.00748480806284274	0.0757467596469545
HIP13796	TRBV19	2	0.00584321666184553	0.0757467596469545
HIP00926	TRBV19	2	0.00705334520304047	0.0757467596469545
HIP00999	TRBV19	2	0.00813200694773409	0.0757467596469545
HIP00771	TRBV19	2	0.00673139158576052	0.0757467596469545
HIP08499	TRBV19	2	0.00622791783939158	0.0757467596469545
HIP17440	TRBV19	2	0.00844567159330843	0.0757467596469545
HIP13954	TRBV19	2	0.00781134856300663	0.0757467596469545
HIP14079	TRBV19	2	0.00709979906229069	0.0757467596469545
HIP13951	TRBV19	2	0.00694399376987475	0.0757467596469545
HIP14174	TRBV19	2	0.00723559642953746	0.0757467596469545
HIP02737	TRBV19	2	0.00732451678535097	0.0757467596469545
HIP04475	TRBV19	2	0.0076530612244898	0.0757467596469545
HIP13142	TRBV19	2	0.00605313305683219	0.0757467596469545
HIP03677	TRBV19	2	0.00825763831544178	0.0757467596469545
HIP09001	TRBV19	2	0.00644000928289626	0.0757467596469545
HIP13376	TRBV19	2	0.00680480627758705	0.0757467596469545
HIP13893	TRBV19	2	0.00667629014796103	0.0757467596469545
HIP02855	TRBV19	2	0.00658358805549024	0.0757467596469545
HIP08389	TRBV19	2	0.007475138490289	0.0757467596469545
HIP10377	TRBV19	2	0.0074044691260082	0.0757467596469545
HIP13853	TRBV19	2	0.00636870237689071	0.0757467596469545
HIP08346	TRBV19	2	0.00793539325842697	0.0757467596469545
HIP08805	TRBV19	2	0.00609558744201101	0.0757467596469545
HIP13309	TRBV19	2	0.00689613084340291	0.0757467596469545
HIP10846	TRBV19	2	0.00659895564354163	0.0757467596469545
HIP13370	TRBV19	2	0.0088970701027765	0.0757467596469545
HIP02112	TRBV19	2	0.00702449567723343	0.0757467596469545
HIP13741	TRBV19	2	0.00721242756750092	0.0757467596469545
HIP01223	TRBV19	2	0.00824195012921702	0.0757467596469545
HIP01805	TRBV19	2	0.0078452230569776	0.0757467596469545
HIP12034	TRBV19	2	0.00761904761904762	0.0757467596469545
HIP08236	TRBV19	2	0.0076961581779502	0.0757467596469545
HIP05409	TRBV19	2	0.00723665013131018	0.0757467596469545
HIP14109	TRBV19	2	0.00853700516351119	0.0757467596469545
HIP07754	TRBV19	2	0.00708905626938414	0.0757467596469545
HIP13658	TRBV19	2	0.00918023380907982	0.0757467596469545
HIP14000	TRBV19	2	0.00616903146206046	0.0757467596469545
HIP13926	TRBV19	2	0.00760869565217391	0.0757467596469545
HIP14194	TRBV19	2	0.00728424386381631	0.0757467596469545
HIP13786	TRBV19	2	0.00842032412480535	0.0757467596469545
HIP13473	TRBV19	2	0.00804132495473426	0.0757467596469545
HIP13265	TRBV19	2	0.00744960560911481	0.0757467596469545
HIP13636	TRBV19	2	0.00745807800104508	0.0757467596469545
HIP13427	TRBV19	2	0.00727052408361103	0.0757467596469545
HIP05763	TRBV19	3	0.181818181818182	0.130442808296447
HIP13753	TRBV19	3	0.246753246753247	0.130442808296447
HIP14106	TRBV19	3	0.257425742574257	0.130442808296447
HIP13923	TRBV19	3	0.193661971830986	0.130442808296447
HIP14110	TRBV19	3	0.28448275862069	0.130442808296447
HIP04958	TRBV19	3	0.224770642201835	0.130442808296447
HIP14024	TRBV19	3	0.262254901960784	0.130442808296447
HIP13810	TRBV19	3	0.193327630453379	0.130442808296447
HIP03184	TRBV19	3	0.214285714285714	0.130442808296447
HIP13800	TRBV19	3	0.21821756225426	0.130442808296447
HIP13944	TRBV19	3	0.253358925143954	0.130442808296447
HIP13505	TRBV19	3	0.221052631578947	0.130442808296447
HIP13894	TRBV19	3	0.210802307288936	0.130442808296447
HIP05665	TRBV19	3	0.234269662921348	0.130442808296447
HIP02877	TRBV19	3	0.225442834138486	0.130442808296447
HIP10545	TRBV19	3	0.231106243154436	0.130442808296447
HIP13812	TRBV19	3	0.212893553223388	0.130442808296447
HIP14183	TRBV19	3	0.232191408374116	0.130442808296447
HIP14080	TRBV19	3	0.223553934340802	0.130442808296447
HIP01865	TRBV19	3	0.2090203685742	0.130442808296447
HIP14143	TRBV19	3	0.217896865520728	0.130442808296447
HIP01501	TRBV19	3	0.248730964467005	0.130442808296447
HIP02848	TRBV19	3	0.257592190889371	0.130442808296447
HIP10694	TRBV19	3	0.229176470588235	0.130442808296447
HIP13193	TRBV19	3	0.253678335870117	0.130442808296447
HIP13230	TRBV19	3	0.267418032786885	0.130442808296447
HIP13296	TRBV19	3	0.229623500206868	0.130442808296447
HIP13465	TRBV19	3	0.238509316770186	0.130442808296447
HIP13972	TRBV19	3	0.219809523809524	0.130442808296447
HIP13854	TRBV19	3	0.249030590262818	0.130442808296447
HIP19048	TRBV19	3	0.235691573926868	0.130442808296447
HIP10817	TRBV19	3	0.230155715913407	0.130442808296447
HIP02790	TRBV19	3	0.22481176048763	0.130442808296447
HIP13402	TRBV19	3	0.238857142857143	0.130442808296447
HIP13766	TRBV19	3	0.269456066945607	0.130442808296447
HIP01765	TRBV19	3	0.24428624953166	0.130442808296447
HIP17370	TRBV19	3	0.246694370986022	0.130442808296447
HIP14007	TRBV19	3	0.270927835051546	0.130442808296447
HIP05524	TRBV19	3	0.22543160690571	0.130442808296447
HIP03695	TRBV19	3	0.221787345075016	0.130442808296447
HIP13962	TRBV19	3	0.249725776965265	0.130442808296447
HIP01055	TRBV19	3	0.246580273578114	0.130442808296447
HIP13809	TRBV19	3	0.21877994251038	0.130442808296447
HIP13703	TRBV19	3	0.212056303549572	0.130442808296447
HIP03685	TRBV19	3	0.239714382862972	0.130442808296447
HIP13782	TRBV19	3	0.229295225722637	0.130442808296447
HIP13319	TRBV19	3	0.246042670337233	0.130442808296447
HIP05590	TRBV19	3	0.239202657807309	0.130442808296447
HIP14152	TRBV19	3	0.222393109812365	0.130442808296447
HIP05934	TRBV19	3	0.275809523809524	0.130442808296447
HIP03107	TRBV19	3	0.222897054357729	0.130442808296447
HIP15860	TRBV19	3	0.222421524663677	0.130442808296447
HIP13857	TRBV19	3	0.230396609143203	0.130442808296447
HIP13945	TRBV19	3	0.243686868686869	0.130442808296447
HIP09366	TRBV19	3	0.249354838709677	0.130442808296447
HIP01181	TRBV19	3	0.238751147842057	0.130442808296447
HIP05467	TRBV19	3	0.254357650096837	0.130442808296447
HIP13760	TRBV19	3	0.214804845222073	0.130442808296447
HIP10424	TRBV19	3	0.25093984962406	0.130442808296447
HIP12165	TRBV19	3	0.225308641975309	0.130442808296447
HIP19089	TRBV19	3	0.22892585283338	0.130442808296447
HIP05595	TRBV19	3	0.244595795084394	0.130442808296447
HIP03591	TRBV19	3	0.261576971214018	0.130442808296447
HIP00710	TRBV19	3	0.244803695150115	0.130442808296447
HIP14114	TRBV19	3	0.216338880484115	0.130442808296447
HIP13746	TRBV19	3	0.221144024514811	0.130442808296447
HIP13847	TRBV19	3	0.25531914893617	0.130442808296447
HIP14170	TRBV19	3	0.235864297253635	0.130442808296447
HIP13938	TRBV19	3	0.228440600356144	0.130442808296447
HIP10815	TRBV19	3	0.248826291079812	0.130442808296447
HIP17737	TRBV19	3	0.231341369581944	0.130442808296447
HIP13206	TRBV19	3	0.258193217440866	0.130442808296447
HIP09119	TRBV19	3	0.220606060606061	0.130442808296447
HIP00813	TRBV19	3	0.248047401023431	0.130442808296447
HIP14236	TRBV19	3	0.24033220866857	0.130442808296447
HIP11717	TRBV19	3	0.205020920502092	0.130442808296447
HIP05757	TRBV19	3	0.225184479885742	0.130442808296447
HIP05460	TRBV19	3	0.225282485875706	0.130442808296447
HIP13875	TRBV19	3	0.2294887039239	0.130442808296447
HIP14107	TRBV19	3	0.222375373305766	0.130442808296447
HIP11845	TRBV19	3	0.247522236340534	0.130442808296447
HIP12743	TRBV19	3	0.219377620834253	0.130442808296447
HIP01499	TRBV19	3	0.23791378899738	0.130442808296447
HIP09681	TRBV19	3	0.24869435463815	0.130442808296447
HIP14237	TRBV19	3	0.249937640309304	0.130442808296447
HIP14071	TRBV19	3	0.233542684345197	0.130442808296447
HIP13848	TRBV19	3	0.250185781520931	0.130442808296447
HIP10746	TRBV19	3	0.243314231136581	0.130442808296447
HIP02734	TRBV19	3	0.238673517048108	0.130442808296447
HIP13988	TRBV19	3	0.234556644631867	0.130442808296447
HIP08821	TRBV19	3	0.236317838332952	0.130442808296447
HIP14090	TRBV19	3	0.243776420854861	0.130442808296447
HIP19716	TRBV19	3	0.25065963060686	0.130442808296447
HIP09041	TRBV19	3	0.258654797230465	0.130442808296447
HIP13916	TRBV19	3	0.219334719334719	0.130442808296447
HIP03194	TRBV19	3	0.245100299746368	0.130442808296447
HIP13814	TRBV19	3	0.236222222222222	0.130442808296447
HIP14223	TRBV19	3	0.232685164955211	0.130442808296447
HIP05561	TRBV19	3	0.252303330970943	0.130442808296447
HIP08596	TRBV19	3	0.230054875474884	0.130442808296447
HIP05832	TRBV19	3	0.244449378330373	0.130442808296447
HIP00728	TRBV19	3	0.245224344735673	0.130442808296447
HIP01582	TRBV19	3	0.241123938139839	0.130442808296447
HIP13625	TRBV19	3	0.245945345478783	0.130442808296447
HIP14028	TRBV19	3	0.231007431874484	0.130442808296447
HIP04455	TRBV19	3	0.244759825327511	0.130442808296447
HIP01206	TRBV19	3	0.263491318629751	0.130442808296447
HIP05948	TRBV19	3	0.240376390076989	0.130442808296447
HIP00169	TRBV19	3	0.259097190234915	0.130442808296447
HIP13722	TRBV19	3	0.224254473161034	0.130442808296447
HIP08827	TRBV19	3	0.221052631578947	0.130442808296447
HIP03720	TRBV19	3	0.246474289433717	0.130442808296447
HIP13220	TRBV19	3	0.255081527808801	0.130442808296447
HIP14060	TRBV19	3	0.236615199518749	0.130442808296447
HIP13198	TRBV19	3	0.244902162718847	0.130442808296447
HIP00110	TRBV19	3	0.238868832731649	0.130442808296447
HIP12534	TRBV19	3	0.250787649653434	0.130442808296447
HIP14096	TRBV19	3	0.212110481586402	0.130442808296447
HIP03678	TRBV19	3	0.245750563178374	0.130442808296447
HIP13794	TRBV19	3	0.229230182926829	0.130442808296447
HIP05311	TRBV19	3	0.230549199084668	0.130442808296447
HIP01384	TRBV19	3	0.235168670027142	0.130442808296447
HIP00614	TRBV19	3	0.255730809674027	0.130442808296447
HIP13992	TRBV19	3	0.257293868921776	0.130442808296447
HIP00951	TRBV19	3	0.236183827806864	0.130442808296447
HIP11774	TRBV19	3	0.225853837679031	0.130442808296447
HIP11784	TRBV19	3	0.262652146060218	0.130442808296447
HIP14244	TRBV19	3	0.225045703839122	0.130442808296447
HIP13695	TRBV19	3	0.237442922374429	0.130442808296447
HIP03505	TRBV19	3	0.233606557377049	0.130442808296447
HIP14066	TRBV19	3	0.26474278544542	0.130442808296447
HIP13860	TRBV19	3	0.227410443771164	0.130442808296447
HIP11711	TRBV19	3	0.260134446934203	0.130442808296447
HIP04510	TRBV19	3	0.220423626657482	0.130442808296447
HIP13227	TRBV19	3	0.261481935088794	0.130442808296447
HIP13989	TRBV19	3	0.230105981677744	0.130442808296447
HIP03216	TRBV19	3	0.247426610751048	0.130442808296447
HIP01253	TRBV19	3	0.258453628633577	0.130442808296447
HIP09624	TRBV19	3	0.244402985074627	0.130442808296447
HIP14140	TRBV19	3	0.239663373582144	0.130442808296447
HIP13919	TRBV19	3	0.242413095457054	0.130442808296447
HIP10597	TRBV19	3	0.240582347588717	0.130442808296447
HIP00734	TRBV19	3	0.240464947330185	0.130442808296447
HIP13806	TRBV19	3	0.240723981900453	0.130442808296447
HIP01161	TRBV19	3	0.252741020793951	0.130442808296447
HIP13900	TRBV19	3	0.24493520715459	0.130442808296447
HIP13976	TRBV19	3	0.250793650793651	0.130442808296447
HIP04527	TRBV19	3	0.239957150508838	0.130442808296447
HIP13865	TRBV19	3	0.233704020530368	0.130442808296447
HIP05815	TRBV19	3	0.238294168842472	0.130442808296447
HIP13773	TRBV19	3	0.264281592613964	0.130442808296447
HIP02997	TRBV19	3	0.237637362637363	0.130442808296447
HIP05455	TRBV19	3	0.236469182175175	0.130442808296447
HIP05563	TRBV19	3	0.251360174102285	0.130442808296447
HIP14361	TRBV19	3	0.245502645502646	0.130442808296447
HIP12129	TRBV19	3	0.243723849372385	0.130442808296447
HIP13284	TRBV19	3	0.224699278267843	0.130442808296447
HIP13774	TRBV19	3	0.247613997879109	0.130442808296447
HIP13478	TRBV19	3	0.206972639011474	0.130442808296447
HIP03383	TRBV19	3	0.253503413582465	0.130442808296447
HIP13515	TRBV19	3	0.211265501269984	0.130442808296447
HIP13859	TRBV19	3	0.220302039545384	0.130442808296447
HIP03484	TRBV19	3	0.251506557958171	0.130442808296447
HIP13318	TRBV19	3	0.243776824034335	0.130442808296447
HIP10759	TRBV19	3	0.231872250285156	0.130442808296447
HIP02780	TRBV19	3	0.247351050894563	0.130442808296447
HIP13880	TRBV19	3	0.230880929332043	0.130442808296447
HIP02742	TRBV19	3	0.247722193570569	0.130442808296447
HIP14020	TRBV19	3	0.260869565217391	0.130442808296447
HIP08337	TRBV19	3	0.235465587044534	0.130442808296447
HIP08200	TRBV19	3	0.262033045977012	0.130442808296447
HIP04511	TRBV19	3	0.244567034436643	0.130442808296447
HIP13251	TRBV19	3	0.241039131864518	0.130442808296447
HIP13360	TRBV19	3	0.231751537127542	0.130442808296447
HIP00779	TRBV19	3	0.268354891601385	0.130442808296447
HIP14072	TRBV19	3	0.257644197359277	0.130442808296447
HIP14226	TRBV19	3	0.231985123198512	0.130442808296447
HIP13831	TRBV19	3	0.248879296031878	0.130442808296447
HIP14844	TRBV19	3	0.246065573770492	0.130442808296447
HIP13961	TRBV19	3	0.255952380952381	0.130442808296447
HIP14030	TRBV19	3	0.228528072837633	0.130442808296447
HIP14184	TRBV19	3	0.259951956074125	0.130442808296447
HIP13771	TRBV19	3	0.240855106888361	0.130442808296447
HIP13667	TRBV19	3	0.243933588761175	0.130442808296447
HIP09159	TRBV19	3	0.247228915662651	0.130442808296447
HIP14142	TRBV19	3	0.230942039838251	0.130442808296447
HIP12091	TRBV19	3	0.256380510440835	0.130442808296447
HIP13833	TRBV19	3	0.249680306905371	0.130442808296447
HIP14148	TRBV19	3	0.238008222932846	0.130442808296447
HIP05331	TRBV19	3	0.248256182625238	0.130442808296447
HIP14156	TRBV19	3	0.239816232771822	0.130442808296447
HIP13661	TRBV19	3	0.260775503411549	0.130442808296447
HIP01856	TRBV19	3	0.254124878680039	0.130442808296447
HIP03385	TRBV19	3	0.260696517412935	0.130442808296447
HIP14196	TRBV19	3	0.237549049200121	0.130442808296447
HIP01232	TRBV19	3	0.216852540272615	0.130442808296447
HIP13168	TRBV19	3	0.248383535719918	0.130442808296447
HIP13256	TRBV19	3	0.224350787569178	0.130442808296447
HIP03628	TRBV19	3	0.247927420616299	0.130442808296447
HIP14176	TRBV19	3	0.250078839482813	0.130442808296447
HIP13933	TRBV19	3	0.264235764235764	0.130442808296447
HIP04509	TRBV19	3	0.251304760398545	0.130442808296447
HIP08710	TRBV19	3	0.265580854246302	0.130442808296447
HIP09097	TRBV19	3	0.225326407412607	0.130442808296447
HIP13414	TRBV19	3	0.24545593401558	0.130442808296447
HIP00822	TRBV19	3	0.258224209517726	0.130442808296447
HIP13209	TRBV19	3	0.234293948126801	0.130442808296447
HIP00594	TRBV19	3	0.260606060606061	0.130442808296447
HIP03630	TRBV19	3	0.248331310679612	0.130442808296447
HIP14202	TRBV19	3	0.246167718665464	0.130442808296447
HIP14230	TRBV19	3	0.243098842386465	0.130442808296447
HIP17723	TRBV19	3	0.227625380991965	0.130442808296447
HIP08986	TRBV19	3	0.23505125284738	0.130442808296447
HIP08890	TRBV19	3	0.219492763245253	0.130442808296447
HIP15861	TRBV19	3	0.246871275327771	0.130442808296447
HIP13361	TRBV19	3	0.260726072607261	0.130442808296447
HIP09775	TRBV19	3	0.228398458998349	0.130442808296447
HIP13818	TRBV19	3	0.241564863292612	0.130442808296447
HIP13449	TRBV19	3	0.243168201081397	0.130442808296447
HIP13686	TRBV19	3	0.212229299363057	0.130442808296447
HIP13903	TRBV19	3	0.251277427111512	0.130442808296447
HIP14127	TRBV19	3	0.242152466367713	0.130442808296447
HIP14130	TRBV19	3	0.235708251196846	0.130442808296447
HIP14209	TRBV19	3	0.23289766407119	0.130442808296447
HIP04464	TRBV19	3	0.255700820918212	0.130442808296447
HIP08725	TRBV19	3	0.251889168765743	0.130442808296447
HIP01571	TRBV19	3	0.253386928688403	0.130442808296447
HIP01870	TRBV19	3	0.243011979463776	0.130442808296447
HIP01160	TRBV19	3	0.254972334380141	0.130442808296447
HIP01470	TRBV19	3	0.255080693365212	0.130442808296447
HIP09150	TRBV19	3	0.250474937892737	0.130442808296447
HIP11857	TRBV19	3	0.230923426433249	0.130442808296447
HIP01947	TRBV19	3	0.271756204838203	0.130442808296447
HIP13852	TRBV19	3	0.227844782380703	0.130442808296447
HIP08972	TRBV19	3	0.238251815317167	0.130442808296447
HIP13518	TRBV19	3	0.245155855096883	0.130442808296447
HIP00761	TRBV19	3	0.226119596168781	0.130442808296447
HIP14121	TRBV19	3	0.247978436657682	0.130442808296447
HIP10376	TRBV19	3	0.267031630170316	0.130442808296447
HIP00934	TRBV19	3	0.235309864810601	0.130442808296447
HIP13217	TRBV19	3	0.263322884012539	0.130442808296447
HIP13949	TRBV19	3	0.240950689796476	0.130442808296447
HIP08507	TRBV19	3	0.255945475638051	0.130442808296447
HIP10730	TRBV19	3	0.242661179698217	0.130442808296447
HIP09020	TRBV19	3	0.229748873148744	0.130442808296447
HIP14241	TRBV19	3	0.263111373011196	0.130442808296447
HIP00707	TRBV19	3	0.255747536769956	0.130442808296447
HIP08223	TRBV19	3	0.249792186201164	0.130442808296447
HIP08305	TRBV19	3	0.228614877708782	0.130442808296447
HIP08816	TRBV19	3	0.231320368474923	0.130442808296447
HIP03732	TRBV19	3	0.235554398750651	0.130442808296447
HIP17887	TRBV19	3	0.224174192750217	0.130442808296447
HIP10507	TRBV19	3	0.267354458364038	0.130442808296447
HIP13869	TRBV19	3	0.266451233842538	0.130442808296447
HIP09051	TRBV19	3	0.252322196034937	0.130442808296447
HIP14045	TRBV19	3	0.211558547058141	0.130442808296447
HIP14039	TRBV19	3	0.250102781965191	0.130442808296447
HIP13947	TRBV19	3	0.243895930620414	0.130442808296447
HIP09364	TRBV19	3	0.249081257656186	0.130442808296447
HIP14015	TRBV19	3	0.243228890069039	0.130442808296447
HIP14055	TRBV19	3	0.233733095177341	0.130442808296447
HIP15685	TRBV19	3	0.243727598566308	0.130442808296447
HIP17845	TRBV19	3	0.236611740473738	0.130442808296447
HIP14211	TRBV19	3	0.250852079072938	0.130442808296447
HIP00985	TRBV19	3	0.234117944824095	0.130442808296447
HIP01391	TRBV19	3	0.247426814596979	0.130442808296447
HIP13245	TRBV19	3	0.229796727813585	0.130442808296447
HIP13178	TRBV19	3	0.252514270182115	0.130442808296447
HIP14004	TRBV19	3	0.248961543615168	0.130442808296447
HIP05551	TRBV19	3	0.241093405881591	0.130442808296447
HIP14234	TRBV19	3	0.244161637365521	0.130442808296447
HIP14036	TRBV19	3	0.241339193381593	0.130442808296447
HIP13983	TRBV19	3	0.238338006627581	0.130442808296447
HIP00819	TRBV19	3	0.245154531168151	0.130442808296447
HIP14187	TRBV19	3	0.228623629719854	0.130442808296447
HIP05377	TRBV19	3	0.229828850855746	0.130442808296447
HIP01218	TRBV19	3	0.254464285714286	0.130442808296447
HIP14178	TRBV19	3	0.253809844908968	0.130442808296447
HIP10726	TRBV19	3	0.256602232507487	0.130442808296447
HIP13736	TRBV19	3	0.248390910285039	0.130442808296447
HIP10787	TRBV19	3	0.254777927321669	0.130442808296447
HIP13994	TRBV19	3	0.250428590267704	0.130442808296447
HIP01795	TRBV19	3	0.257479355624746	0.130442808296447
HIP03378	TRBV19	3	0.237305053025577	0.130442808296447
HIP02663	TRBV19	3	0.247401247401247	0.130442808296447
HIP13902	TRBV19	3	0.226894749346638	0.130442808296447
HIP04480	TRBV19	3	0.268950028074116	0.130442808296447
HIP01797	TRBV19	3	0.2392439691619	0.130442808296447
HIP01129	TRBV19	3	0.255536401007824	0.130442808296447
HIP13935	TRBV19	3	0.262270564242012	0.130442808296447
HIP08230	TRBV19	3	0.241925427110612	0.130442808296447
HIP13981	TRBV19	3	0.233996383363472	0.130442808296447
HIP13311	TRBV19	3	0.255140798952194	0.130442808296447
HIP13263	TRBV19	3	0.256379900026309	0.130442808296447
HIP03618	TRBV19	3	0.228712174524982	0.130442808296447
HIP03807	TRBV19	3	0.274066797642436	0.130442808296447
HIP01091	TRBV19	3	0.241358024691358	0.130442808296447
HIP03111	TRBV19	3	0.249936110401227	0.130442808296447
HIP16515	TRBV19	3	0.271335998897008	0.130442808296447
HIP01220	TRBV19	3	0.252078270878629	0.130442808296447
HIP13793	TRBV19	3	0.240794573643411	0.130442808296447
HIP13823	TRBV19	3	0.251381909547739	0.130442808296447
HIP14009	TRBV19	3	0.239127844632432	0.130442808296447
HIP02931	TRBV19	3	0.257994092718634	0.130442808296447
HIP01359	TRBV19	3	0.248088779284834	0.130442808296447
HIP13627	TRBV19	3	0.250279190966621	0.130442808296447
HIP13489	TRBV19	3	0.244791666666667	0.130442808296447
HIP13986	TRBV19	3	0.24039947687552	0.130442808296447
HIP12703	TRBV19	3	0.255611601513241	0.130442808296447
HIP13244	TRBV19	3	0.245915527048288	0.130442808296447
HIP03381	TRBV19	3	0.257377049180328	0.130442808296447
HIP13303	TRBV19	3	0.236237738026544	0.130442808296447
HIP14206	TRBV19	3	0.238278068644561	0.130442808296447
HIP01596	TRBV19	3	0.230354737314773	0.130442808296447
HIP14092	TRBV19	3	0.231130493123113	0.130442808296447
HIP10564	TRBV19	3	0.249336870026525	0.130442808296447
HIP10358	TRBV19	3	0.236030499601684	0.130442808296447
HIP13363	TRBV19	3	0.259305520859356	0.130442808296447
HIP13987	TRBV19	3	0.238631143775838	0.130442808296447
HIP02090	TRBV19	3	0.25349884386029	0.130442808296447
HIP14051	TRBV19	3	0.261016524787181	0.130442808296447
HIP17577	TRBV19	3	0.228218038528897	0.130442808296447
HIP13789	TRBV19	3	0.249461851231763	0.130442808296447
HIP00826	TRBV19	3	0.250568385784372	0.130442808296447
HIP17760	TRBV19	3	0.245093457943925	0.130442808296447
HIP17793	TRBV19	3	0.260260384376937	0.130442808296447
HIP01392	TRBV19	3	0.235749551166966	0.130442808296447
HIP01313	TRBV19	3	0.256773248718575	0.130442808296447
HIP00832	TRBV19	3	0.244289855072464	0.130442808296447
HIP05398	TRBV19	3	0.250535077288942	0.130442808296447
HIP13554	TRBV19	3	0.248355263157895	0.130442808296447
HIP13252	TRBV19	3	0.226955681940122	0.130442808296447
HIP13306	TRBV19	3	0.255738100990577	0.130442808296447
HIP09190	TRBV19	3	0.266641547349912	0.130442808296447
HIP06191	TRBV19	3	0.246452059536172	0.130442808296447
HIP01465	TRBV19	3	0.229702336498453	0.130442808296447
HIP14134	TRBV19	3	0.236391571553995	0.130442808296447
HIP03099	TRBV19	3	0.248329877908316	0.130442808296447
HIP11649	TRBV19	3	0.229093613856126	0.130442808296447
HIP10820	TRBV19	3	0.244391570360299	0.130442808296447
HIP00924	TRBV19	3	0.237786091549296	0.130442808296447
HIP13610	TRBV19	3	0.243995940917804	0.130442808296447
HIP03197	TRBV19	3	0.22849915682968	0.130442808296447
HIP09430	TRBV19	3	0.265588631630528	0.130442808296447
HIP02962	TRBV19	3	0.22029602595296	0.130442808296447
HIP03494	TRBV19	3	0.228026012166981	0.130442808296447
HIP17698	TRBV19	3	0.24848968425852	0.130442808296447
HIP10443	TRBV19	3	0.254698260768064	0.130442808296447
HIP14037	TRBV19	3	0.249885478699038	0.130442808296447
HIP05434	TRBV19	3	0.2566090941135	0.130442808296447
HIP12527	TRBV19	3	0.256941176470588	0.130442808296447
HIP00602	TRBV19	3	0.237913763066202	0.130442808296447
HIP01022	TRBV19	3	0.2416915093298	0.130442808296447
HIP13967	TRBV19	3	0.255460037174721	0.130442808296447
HIP03511	TRBV19	3	0.246501735139371	0.130442808296447
HIP04545	TRBV19	3	0.257279291870487	0.130442808296447
HIP00898	TRBV19	3	0.241514787733275	0.130442808296447
HIP02271	TRBV19	3	0.255626081938834	0.130442808296447
HIP13497	TRBV19	3	0.228344834689463	0.130442808296447
HIP11513	TRBV19	3	0.253700751537235	0.130442808296447
HIP14205	TRBV19	3	0.25735718407386	0.130442808296447
HIP09284	TRBV19	3	0.244320664045435	0.130442808296447
HIP13294	TRBV19	3	0.233775734141499	0.130442808296447
HIP13350	TRBV19	3	0.244964973730298	0.130442808296447
HIP13567	TRBV19	3	0.224586051179127	0.130442808296447
HIP04605	TRBV19	3	0.245375943964102	0.130442808296447
HIP10821	TRBV19	3	0.238947480558219	0.130442808296447
HIP09122	TRBV19	3	0.242126833477135	0.130442808296447
HIP13920	TRBV19	3	0.247008453178175	0.130442808296447
HIP14014	TRBV19	3	0.243960567652475	0.130442808296447
HIP00904	TRBV19	3	0.244866920152091	0.130442808296447
HIP10445	TRBV19	3	0.259250799451804	0.130442808296447
HIP12143	TRBV19	3	0.23795117880242	0.130442808296447
HIP14911	TRBV19	3	0.24155816661374	0.130442808296447
HIP02811	TRBV19	3	0.236341059602649	0.130442808296447
HIP02873	TRBV19	3	0.238244187258889	0.130442808296447
HIP03495	TRBV19	3	0.232085020242915	0.130442808296447
HIP13871	TRBV19	3	0.263242375601926	0.130442808296447
HIP17462	TRBV19	3	0.234465870829507	0.130442808296447
HIP10602	TRBV19	3	0.247285238146436	0.130442808296447
HIP14136	TRBV19	3	0.248756218905473	0.130442808296447
HIP14016	TRBV19	3	0.262779552715655	0.130442808296447
HIP13966	TRBV19	3	0.245377258235919	0.130442808296447
HIP01162	TRBV19	3	0.255700686296214	0.130442808296447
HIP03275	TRBV19	3	0.216783872480075	0.130442808296447
HIP05540	TRBV19	3	0.237119737785517	0.130442808296447
HIP03125	TRBV19	3	0.251711770459733	0.130442808296447
HIP10568	TRBV19	3	0.26249152159168	0.130442808296447
HIP05817	TRBV19	3	0.268329292229535	0.130442808296447
HIP02078	TRBV19	3	0.252032520325203	0.130442808296447
HIP01597	TRBV19	3	0.250616357594598	0.130442808296447
HIP01798	TRBV19	3	0.248095641134152	0.130442808296447
HIP05941	TRBV19	3	0.243535154221622	0.130442808296447
HIP13185	TRBV19	3	0.264573486383074	0.130442808296447
HIP00640	TRBV19	3	0.247634069400631	0.130442808296447
HIP14153	TRBV19	3	0.241895773491998	0.130442808296447
HIP08702	TRBV19	3	0.25561555075594	0.130442808296447
HIP09022	TRBV19	3	0.245692339630475	0.130442808296447
HIP13928	TRBV19	3	0.254543499301	0.130442808296447
HIP09235	TRBV19	3	0.233054599114609	0.130442808296447
HIP13956	TRBV19	3	0.231859964795619	0.130442808296447
HIP01180	TRBV19	3	0.244714860266062	0.130442808296447
HIP14138	TRBV19	3	0.241481029396806	0.130442808296447
HIP04471	TRBV19	3	0.251053518752634	0.130442808296447
HIP13769	TRBV19	3	0.235062117925459	0.130442808296447
HIP13233	TRBV19	3	0.249816773112763	0.130442808296447
HIP14213	TRBV19	3	0.246641868154577	0.130442808296447
HIP04634	TRBV19	3	0.260102385361072	0.130442808296447
HIP14161	TRBV19	3	0.250734676742233	0.130442808296447
HIP05841	TRBV19	3	0.230650602409639	0.130442808296447
HIP10389	TRBV19	3	0.240921436475204	0.130442808296447
HIP13291	TRBV19	3	0.240366424375187	0.130442808296447
HIP13511	TRBV19	3	0.233643050716221	0.130442808296447
HIP13877	TRBV19	3	0.259984928409947	0.130442808296447
HIP05574	TRBV19	3	0.258692628650904	0.130442808296447
HIP08400	TRBV19	3	0.245214220601641	0.130442808296447
HIP02875	TRBV19	3	0.239770705673058	0.130442808296447
HIP04576	TRBV19	3	0.247778572158104	0.130442808296447
HIP13671	TRBV19	3	0.24670318523027	0.130442808296447
HIP13780	TRBV19	3	0.235601587455232	0.130442808296447
HIP12123	TRBV19	3	0.263928029481899	0.130442808296447
HIP12099	TRBV19	3	0.246558704453441	0.130442808296447
HIP13932	TRBV19	3	0.251390319258496	0.130442808296447
HIP14240	TRBV19	3	0.232639878407904	0.130442808296447
HIP13777	TRBV19	3	0.252317198764161	0.130442808296447
HIP01298	TRBV19	3	0.239781484733197	0.130442808296447
HIP04597	TRBV19	3	0.238455568490493	0.130442808296447
HIP12538	TRBV19	3	0.24090953641086	0.130442808296447
HIP01219	TRBV19	3	0.249039822114413	0.130442808296447
HIP05388	TRBV19	3	0.246238166417539	0.130442808296447
HIP13803	TRBV19	3	0.225143272991904	0.130442808296447
HIP14231	TRBV19	3	0.239153541404967	0.130442808296447
HIP09026	TRBV19	3	0.24589027530204	0.130442808296447
HIP11613	TRBV19	3	0.236004182111967	0.130442808296447
HIP17454	TRBV19	3	0.264130896727582	0.130442808296447
HIP05942	TRBV19	3	0.250125565042692	0.130442808296447
HIP13214	TRBV19	3	0.244749754661433	0.130442808296447
HIP01850	TRBV19	3	0.235111779071952	0.130442808296447
HIP14089	TRBV19	3	0.252563844761713	0.130442808296447
HIP05405	TRBV19	3	0.24258708377315	0.130442808296447
HIP09344	TRBV19	3	0.24147483045181	0.130442808296447
HIP17445	TRBV19	3	0.244003070427941	0.130442808296447
HIP03233	TRBV19	3	0.233602052033712	0.130442808296447
HIP00715	TRBV19	3	0.230013519603425	0.130442808296447
HIP14157	TRBV19	3	0.238486688463335	0.130442808296447
HIP03746	TRBV19	3	0.260081053698075	0.130442808296447
HIP14160	TRBV19	3	0.267138250286071	0.130442808296447
HIP17449	TRBV19	3	0.245250596658711	0.130442808296447
HIP17657	TRBV19	3	0.245016690510253	0.130442808296447
HIP09046	TRBV19	3	0.262910318028428	0.130442808296447
HIP13122	TRBV19	3	0.245771619684663	0.130442808296447
HIP13183	TRBV19	3	0.2548690064261	0.130442808296447
HIP14363	TRBV19	3	0.24430583120688	0.130442808296447
HIP05578	TRBV19	3	0.248322790875982	0.130442808296447
HIP16738	TRBV19	3	0.249759569147913	0.130442808296447
HIP00769	TRBV19	3	0.243056204993921	0.130442808296447
HIP14221	TRBV19	3	0.235806276074732	0.130442808296447
HIP10639	TRBV19	3	0.262554090771863	0.130442808296447
HIP04498	TRBV19	3	0.242565055762082	0.130442808296447
HIP14018	TRBV19	3	0.231442979739892	0.130442808296447
HIP13887	TRBV19	3	0.244038748137109	0.130442808296447
HIP03597	TRBV19	3	0.244861733931241	0.130442808296447
HIP11518	TRBV19	3	0.234205374621819	0.130442808296447
HIP08339	TRBV19	3	0.247767647335276	0.130442808296447
HIP14124	TRBV19	3	0.237073608617594	0.130442808296447
HIP00777	TRBV19	3	0.249646193037079	0.130442808296447
HIP08711	TRBV19	3	0.250141803743619	0.130442808296447
HIP14034	TRBV19	3	0.23729266987694	0.130442808296447
HIP13929	TRBV19	3	0.247933116581514	0.130442808296447
HIP13720	TRBV19	3	0.257527657527658	0.130442808296447
HIP01820	TRBV19	3	0.247346562067374	0.130442808296447
HIP02947	TRBV19	3	0.247645429362881	0.130442808296447
HIP14064	TRBV19	3	0.253996783653391	0.130442808296447
HIP13157	TRBV19	3	0.259463113171109	0.130442808296447
HIP01264	TRBV19	3	0.238086802480071	0.130442808296447
HIP02928	TRBV19	3	0.245283018867925	0.130442808296447
HIP13751	TRBV19	3	0.236444990349184	0.130442808296447
HIP08653	TRBV19	3	0.256216318426775	0.130442808296447
HIP11937	TRBV19	3	0.242955541640576	0.130442808296447
HIP14243	TRBV19	3	0.253688141923436	0.130442808296447
HIP10814	TRBV19	3	0.23524838012959	0.130442808296447
HIP02805	TRBV19	3	0.238582677165354	0.130442808296447
HIP00997	TRBV19	3	0.228981372713543	0.130442808296447
HIP10669	TRBV19	3	0.248882808937529	0.130442808296447
HIP13996	TRBV19	3	0.258939580764488	0.130442808296447
HIP03004	TRBV19	3	0.237145582242261	0.130442808296447
HIP01197	TRBV19	3	0.23924613908036	0.130442808296447
HIP00775	TRBV19	3	0.260473933649289	0.130442808296447
HIP04611	TRBV19	3	0.238251839030723	0.130442808296447
HIP12088	TRBV19	3	0.235148514851485	0.130442808296447
HIP01266	TRBV19	3	0.249773591740627	0.130442808296447
HIP04578	TRBV19	3	0.235585547108568	0.130442808296447
HIP13276	TRBV19	3	0.269414867637003	0.130442808296447
HIP11553	TRBV19	3	0.25708162504659	0.130442808296447
HIP12097	TRBV19	3	0.260116694899304	0.130442808296447
HIP08345	TRBV19	3	0.260161836657885	0.130442808296447
HIP12980	TRBV19	3	0.246264674493063	0.130442808296447
HIP13513	TRBV19	3	0.261781093587685	0.130442808296447
HIP16867	TRBV19	3	0.229256198347107	0.130442808296447
HIP14043	TRBV19	3	0.267398209644817	0.130442808296447
HIP11758	TRBV19	3	0.235314005578565	0.130442808296447
HIP14077	TRBV19	3	0.254333150884875	0.130442808296447
HIP14192	TRBV19	3	0.234645801783611	0.130442808296447
HIP17837	TRBV19	3	0.249664669587767	0.130442808296447
HIP14048	TRBV19	3	0.250920851675501	0.130442808296447
HIP05559	TRBV19	3	0.2541095268368	0.130442808296447
HIP08399	TRBV19	3	0.244104081455052	0.130442808296447
HIP14217	TRBV19	3	0.270580296896086	0.130442808296447
HIP05437	TRBV19	3	0.2337899543379	0.130442808296447
HIP02024	TRBV19	3	0.243616287094548	0.130442808296447
HIP13592	TRBV19	3	0.234275296262534	0.130442808296447
HIP14175	TRBV19	3	0.263143202754257	0.130442808296447
HIP13709	TRBV19	3	0.256868256414906	0.130442808296447
HIP09253	TRBV19	3	0.239328496709971	0.130442808296447
HIP14103	TRBV19	3	0.250308370044053	0.130442808296447
HIP15855	TRBV19	3	0.247455858049926	0.130442808296447
HIP05960	TRBV19	3	0.239334900906953	0.130442808296447
HIP13383	TRBV19	3	0.257962645493098	0.130442808296447
HIP05535	TRBV19	3	0.239979917998494	0.130442808296447
HIP02103	TRBV19	3	0.258375360230548	0.130442808296447
HIP13654	TRBV19	3	0.248793103448276	0.130442808296447
HIP05533	TRBV19	3	0.26134924941219	0.130442808296447
HIP04532	TRBV19	3	0.242414082145851	0.130442808296447
HIP13939	TRBV19	3	0.251759798383593	0.130442808296447
HIP01140	TRBV19	3	0.258334819040827	0.130442808296447
HIP13958	TRBV19	3	0.253784895423121	0.130442808296447
HIP12533	TRBV19	3	0.262386980108499	0.130442808296447
HIP03812	TRBV19	3	0.239078568490333	0.130442808296447
HIP04555	TRBV19	3	0.237125942745925	0.130442808296447
HIP05390	TRBV19	3	0.23533194020254	0.130442808296447
HIP14214	TRBV19	3	0.256412501094284	0.130442808296447
HIP08076	TRBV19	3	0.236880231809401	0.130442808296447
HIP03651	TRBV19	3	0.256350034794711	0.130442808296447
HIP05552	TRBV19	3	0.248132292453622	0.130442808296447
HIP00773	TRBV19	3	0.262561924982307	0.130442808296447
HIP14059	TRBV19	3	0.26248455973178	0.130442808296447
HIP13822	TRBV19	3	0.250501840080294	0.130442808296447
HIP17457	TRBV19	3	0.227943960620977	0.130442808296447
HIP13978	TRBV19	3	0.253892114785829	0.130442808296447
HIP13352	TRBV19	3	0.236362213352117	0.130442808296447
HIP10716	TRBV19	3	0.234273318872017	0.130442808296447
HIP13176	TRBV19	3	0.257334237748007	0.130442808296447
HIP14181	TRBV19	3	0.235408107898613	0.130442808296447
HIP13324	TRBV19	3	0.237123042156939	0.130442808296447
HIP10408	TRBV19	3	0.252927011541975	0.130442808296447
HIP13228	TRBV19	3	0.245953128775066	0.130442808296447
HIP08977	TRBV19	3	0.245860794084552	0.130442808296447
HIP13710	TRBV19	3	0.248722316865417	0.130442808296447
HIP00869	TRBV19	3	0.252634178465591	0.130442808296447
HIP14129	TRBV19	3	0.25766974015088	0.130442808296447
HIP17440	TRBV19	3	0.249796979048238	0.130442808296447
HIP01867	TRBV19	3	0.244419731511637	0.130442808296447
HIP13355	TRBV19	3	0.228820444641406	0.130442808296447
HIP19717	TRBV19	3	0.228640991589199	0.130442808296447
HIP13975	TRBV19	3	0.244807707494275	0.130442808296447
HIP10823	TRBV19	3	0.275358470525757	0.130442808296447
HIP14095	TRBV19	3	0.22275526278104	0.130442808296447
HIP10447	TRBV19	3	0.270885855863688	0.130442808296447
HIP09365	TRBV19	3	0.236172147295045	0.130442808296447
HIP03592	TRBV19	3	0.243112840466926	0.130442808296447
HIP13749	TRBV19	3	0.255751125665166	0.130442808296447
HIP15854	TRBV19	3	0.260286523404964	0.130442808296447
HIP13964	TRBV19	3	0.285362517099863	0.130442808296447
HIP14118	TRBV19	3	0.241074176669745	0.130442808296447
HIP13941	TRBV19	3	0.262981574539364	0.130442808296447
HIP17534	TRBV19	3	0.237944066515495	0.130442808296447
HIP14041	TRBV19	3	0.24078586658544	0.130442808296447
HIP11989	TRBV19	3	0.247214647448383	0.130442808296447
HIP14218	TRBV19	3	0.264583333333333	0.130442808296447
HIP13754	TRBV19	3	0.2554251728018	0.130442808296447
HIP01004	TRBV19	3	0.265299316324829	0.130442808296447
HIP09062	TRBV19	3	0.245411075119543	0.130442808296447
HIP13370	TRBV19	3	0.24474612670655	0.130442808296447
HIP13911	TRBV19	3	0.263677498971617	0.130442808296447
HIP02126	TRBV19	3	0.259175424413905	0.130442808296447
HIP12900	TRBV19	3	0.284211456859972	0.130442808296447
HIP17585	TRBV19	3	0.229463776383343	0.130442808296447
HIP10514	TRBV19	3	0.265501319261214	0.130442808296447
HIP01393	TRBV19	3	0.237940459481421	0.130442808296447
HIP13015	TRBV19	3	0.244910361592221	0.130442808296447
HIP13856	TRBV19	3	0.260072086503805	0.130442808296447
HIP13699	TRBV19	3	0.242589412379601	0.130442808296447
HIP14022	TRBV19	3	0.255432650819801	0.130442808296447
HIP00825	TRBV19	3	0.244754722616292	0.130442808296447
HIP14053	TRBV19	3	0.256292011880569	0.130442808296447
HIP13463	TRBV19	3	0.240204678362573	0.130442808296447
HIP04552	TRBV19	3	0.261696371737747	0.130442808296447
HIP13757	TRBV19	3	0.240256428935674	0.130442808296447
HIP13663	TRBV19	3	0.256796644399565	0.130442808296447
HIP00805	TRBV19	3	0.243266851070025	0.130442808296447
HIP10377	TRBV19	3	0.221274626470977	0.130442808296447
HIP11058	TRBV19	3	0.244147157190635	0.130442808296447
HIP09029	TRBV19	3	0.248706195475381	0.130442808296447
HIP05838	TRBV19	3	0.264239761493802	0.130442808296447
HIP13396	TRBV19	3	0.225291181364393	0.130442808296447
HIP08598	TRBV19	3	0.251427300363313	0.130442808296447
HIP14109	TRBV19	3	0.233666092943201	0.130442808296447
HIP03693	TRBV19	3	0.269027108195685	0.130442808296447
HIP05444	TRBV19	3	0.25401905328967	0.130442808296447
HIP03236	TRBV19	3	0.242732248205274	0.130442808296447
HIP14074	TRBV19	3	0.21981981981982	0.130442808296447
HIP04475	TRBV19	3	0.242701247165533	0.130442808296447
HIP00999	TRBV19	3	0.270961629559451	0.130442808296447
HIP03677	TRBV19	3	0.257713384881015	0.130442808296447
HIP14172	TRBV19	3	0.262920489296636	0.130442808296447
HIP08792	TRBV19	3	0.246030610785295	0.130442808296447
HIP08989	TRBV19	3	0.232888768532936	0.130442808296447
HIP01255	TRBV19	3	0.235530711023246	0.130442808296447
HIP03814	TRBV19	3	0.256632577441826	0.130442808296447
HIP08521	TRBV19	3	0.246058798466127	0.130442808296447
HIP00838	TRBV19	3	0.244489824660235	0.130442808296447
HIP09559	TRBV19	3	0.246693542683358	0.130442808296447
HIP09118	TRBV19	3	0.253967098558742	0.130442808296447
HIP03228	TRBV19	3	0.247870528109029	0.130442808296447
HIP14227	TRBV19	3	0.241276860360672	0.130442808296447
HIP03502	TRBV19	3	0.243346802285077	0.130442808296447
HIP09789	TRBV19	3	0.255924517261556	0.130442808296447
HIP13764	TRBV19	3	0.278818672594475	0.130442808296447
HIP13954	TRBV19	3	0.259100957995579	0.130442808296447
HIP08888	TRBV19	3	0.258246591408884	0.130442808296447
HIP08346	TRBV19	3	0.248525280898876	0.130442808296447
HIP13274	TRBV19	3	0.266210320445314	0.130442808296447
HIP14494	TRBV19	3	0.253901216893343	0.130442808296447
HIP14079	TRBV19	3	0.239919624916276	0.130442808296447
HIP02737	TRBV19	3	0.245506951508986	0.130442808296447
HIP10480	TRBV19	3	0.263403765991088	0.130442808296447
HIP08389	TRBV19	3	0.248948808649803	0.130442808296447
HIP14174	TRBV19	3	0.254530700568028	0.130442808296447
HIP00926	TRBV19	3	0.257892213928645	0.130442808296447
HIP13325	TRBV19	3	0.234455716686376	0.130442808296447
HIP00771	TRBV19	3	0.244271844660194	0.130442808296447
HIP01223	TRBV19	3	0.264231333379898	0.130442808296447
HIP02820	TRBV19	3	0.25968327963255	0.130442808296447
HIP03370	TRBV19	3	0.25455750745774	0.130442808296447
HIP01805	TRBV19	3	0.255568113822219	0.130442808296447
HIP13658	TRBV19	3	0.276052499462096	0.130442808296447
HIP08439	TRBV19	3	0.261503170962083	0.130442808296447
HIP13951	TRBV19	3	0.253358426893374	0.130442808296447
HIP13376	TRBV19	3	0.240129965669446	0.130442808296447
HIP14238	TRBV19	3	0.263369071893705	0.130442808296447
HIP08236	TRBV19	3	0.252346389688399	0.130442808296447
HIP13309	TRBV19	3	0.246918100817771	0.130442808296447
HIP13741	TRBV19	3	0.249784243619776	0.130442808296447
HIP00971	TRBV19	3	0.245714956562573	0.130442808296447
HIP13796	TRBV19	3	0.243853051778999	0.130442808296447
HIP12034	TRBV19	3	0.267936507936508	0.130442808296447
HIP02112	TRBV19	3	0.253902497598463	0.130442808296447
HIP00851	TRBV19	3	0.260848186846958	0.130442808296447
HIP10846	TRBV19	3	0.243989212142078	0.130442808296447
HIP13926	TRBV19	3	0.243363844393593	0.130442808296447
HIP08499	TRBV19	3	0.255943469668842	0.130442808296447
HIP09001	TRBV19	3	0.248317475052216	0.130442808296447
HIP13893	TRBV19	3	0.262841332852159	0.130442808296447
HIP02855	TRBV19	3	0.259287561721138	0.130442808296447
HIP13142	TRBV19	3	0.24845869297164	0.130442808296447
HIP05409	TRBV19	3	0.264779690691567	0.130442808296447
HIP13473	TRBV19	3	0.241878794333795	0.130442808296447
HIP13786	TRBV19	3	0.263856047061538	0.130442808296447
HIP08805	TRBV19	3	0.248570503829971	0.130442808296447
HIP07754	TRBV19	3	0.258196721311475	0.130442808296447
HIP14194	TRBV19	3	0.248350488255476	0.130442808296447
HIP13853	TRBV19	3	0.273456158307745	0.130442808296447
HIP13265	TRBV19	3	0.246762099522836	0.130442808296447
HIP14000	TRBV19	3	0.251649029563897	0.130442808296447
HIP13636	TRBV19	3	0.262647855208779	0.130442808296447
HIP13427	TRBV19	3	0.270956852901718	0.130442808296447
HIP05763	TRBV19	4	0.0909090909090909	0.165064796514344
HIP13753	TRBV19	4	0.051948051948052	0.165064796514344
HIP14106	TRBV19	4	0.0594059405940594	0.165064796514344
HIP14110	TRBV19	4	0.0948275862068965	0.165064796514344
HIP13923	TRBV19	4	0.0845070422535211	0.165064796514344
HIP04958	TRBV19	4	0.091743119266055	0.165064796514344
HIP14024	TRBV19	4	0.0821078431372549	0.165064796514344
HIP03184	TRBV19	4	0.0925925925925926	0.165064796514344
HIP13810	TRBV19	4	0.100085543199316	0.165064796514344
HIP05665	TRBV19	4	0.0848314606741573	0.165064796514344
HIP13944	TRBV19	4	0.0985284708893154	0.165064796514344
HIP13800	TRBV19	4	0.104193971166448	0.165064796514344
HIP14183	TRBV19	4	0.087547580206634	0.165064796514344
HIP13812	TRBV19	4	0.0824587706146927	0.165064796514344
HIP10545	TRBV19	4	0.0920043811610077	0.165064796514344
HIP13230	TRBV19	4	0.0886270491803279	0.165064796514344
HIP02848	TRBV19	4	0.100867678958785	0.165064796514344
HIP13505	TRBV19	4	0.103047091412742	0.165064796514344
HIP13894	TRBV19	4	0.097535395909806	0.165064796514344
HIP14080	TRBV19	4	0.0969254820218864	0.165064796514344
HIP02877	TRBV19	4	0.100912506709608	0.165064796514344
HIP01501	TRBV19	4	0.106598984771574	0.165064796514344
HIP13296	TRBV19	4	0.0790235829540753	0.165064796514344
HIP13972	TRBV19	4	0.0742857142857143	0.165064796514344
HIP01865	TRBV19	4	0.0960232783705141	0.165064796514344
HIP14143	TRBV19	4	0.101112234580384	0.165064796514344
HIP13193	TRBV19	4	0.10958904109589	0.165064796514344
HIP13854	TRBV19	4	0.0943558810857389	0.165064796514344
HIP05934	TRBV19	4	0.0864761904761905	0.165064796514344
HIP10694	TRBV19	4	0.108705882352941	0.165064796514344
HIP10817	TRBV19	4	0.0896315989365743	0.165064796514344
HIP13766	TRBV19	4	0.099163179916318	0.165064796514344
HIP13465	TRBV19	4	0.102277432712215	0.165064796514344
HIP19048	TRBV19	4	0.098966613672496	0.165064796514344
HIP03695	TRBV19	4	0.08382257012394	0.165064796514344
HIP01055	TRBV19	4	0.0935925125989921	0.165064796514344
HIP02790	TRBV19	4	0.0957332377196128	0.165064796514344
HIP14007	TRBV19	4	0.110515463917526	0.165064796514344
HIP01765	TRBV19	4	0.103409516672911	0.165064796514344
HIP13703	TRBV19	4	0.087515299877601	0.165064796514344
HIP05590	TRBV19	4	0.0953488372093023	0.165064796514344
HIP01181	TRBV19	4	0.0884603611876339	0.165064796514344
HIP13402	TRBV19	4	0.110857142857143	0.165064796514344
HIP13319	TRBV19	4	0.101858224363386	0.165064796514344
HIP17370	TRBV19	4	0.111824707215716	0.165064796514344
HIP13809	TRBV19	4	0.0964548067709997	0.165064796514344
HIP10746	TRBV19	4	0.0730659025787966	0.165064796514344
HIP13847	TRBV19	4	0.0900612066452929	0.165064796514344
HIP12165	TRBV19	4	0.0872615039281706	0.165064796514344
HIP19089	TRBV19	4	0.0876797293487454	0.165064796514344
HIP10424	TRBV19	4	0.100250626566416	0.165064796514344
HIP05595	TRBV19	4	0.0956470239857862	0.165064796514344
HIP09366	TRBV19	4	0.104193548387097	0.165064796514344
HIP14152	TRBV19	4	0.0993540449092587	0.165064796514344
HIP13962	TRBV19	4	0.120292504570384	0.165064796514344
HIP13945	TRBV19	4	0.10479797979798	0.165064796514344
HIP03685	TRBV19	4	0.113566814008841	0.165064796514344
HIP13857	TRBV19	4	0.10172570390554	0.165064796514344
HIP05467	TRBV19	4	0.10942543576501	0.165064796514344
HIP00710	TRBV19	4	0.100461893764434	0.165064796514344
HIP00813	TRBV19	4	0.093724750875303	0.165064796514344
HIP03591	TRBV19	4	0.109198998748436	0.165064796514344
HIP13782	TRBV19	4	0.115297174407275	0.165064796514344
HIP10815	TRBV19	4	0.0985915492957746	0.165064796514344
HIP05524	TRBV19	4	0.119521912350598	0.165064796514344
HIP13206	TRBV19	4	0.104018238814477	0.165064796514344
HIP14170	TRBV19	4	0.0988152934841142	0.165064796514344
HIP03107	TRBV19	4	0.111752201639842	0.165064796514344
HIP17737	TRBV19	4	0.0951526032315978	0.165064796514344
HIP11845	TRBV19	4	0.0952986022871664	0.165064796514344
HIP13746	TRBV19	4	0.0957609805924413	0.165064796514344
HIP15860	TRBV19	4	0.11390134529148	0.165064796514344
HIP14236	TRBV19	4	0.0996626005709837	0.165064796514344
HIP13938	TRBV19	4	0.0992113965911982	0.165064796514344
HIP13760	TRBV19	4	0.105518169582773	0.165064796514344
HIP13875	TRBV19	4	0.0941736028537455	0.165064796514344
HIP09119	TRBV19	4	0.0962424242424242	0.165064796514344
HIP14237	TRBV19	4	0.101771015215765	0.165064796514344
HIP03194	TRBV19	4	0.0943048189993083	0.165064796514344
HIP14114	TRBV19	4	0.103126575895108	0.165064796514344
HIP13848	TRBV19	4	0.103789943027	0.165064796514344
HIP09681	TRBV19	4	0.104451628948023	0.165064796514344
HIP14071	TRBV19	4	0.0979297511049081	0.165064796514344
HIP01499	TRBV19	4	0.100976422957847	0.165064796514344
HIP09041	TRBV19	4	0.105093966369931	0.165064796514344
HIP05460	TRBV19	4	0.10075329566855	0.165064796514344
HIP08596	TRBV19	4	0.0909666525960321	0.165064796514344
HIP14223	TRBV19	4	0.0941664845968975	0.165064796514344
HIP13988	TRBV19	4	0.1005242762708	0.165064796514344
HIP13220	TRBV19	4	0.0987268259995533	0.165064796514344
HIP13860	TRBV19	4	0.0789520584566031	0.165064796514344
HIP13625	TRBV19	4	0.0993112641635192	0.165064796514344
HIP05561	TRBV19	4	0.106071344200331	0.165064796514344
HIP05757	TRBV19	4	0.106879314448941	0.165064796514344
HIP01206	TRBV19	4	0.106053496011262	0.165064796514344
HIP05948	TRBV19	4	0.097519247219846	0.165064796514344
HIP19716	TRBV19	4	0.110338210602063	0.165064796514344
HIP11717	TRBV19	4	0.102180136533803	0.165064796514344
HIP13227	TRBV19	4	0.0947132067768932	0.165064796514344
HIP14090	TRBV19	4	0.109441052137154	0.165064796514344
HIP00728	TRBV19	4	0.104398045313194	0.165064796514344
HIP02734	TRBV19	4	0.109761793554414	0.165064796514344
HIP13916	TRBV19	4	0.0981288981288981	0.165064796514344
HIP08821	TRBV19	4	0.109228303182963	0.165064796514344
HIP11784	TRBV19	4	0.102284860132394	0.165064796514344
HIP04455	TRBV19	4	0.105021834061135	0.165064796514344
HIP12534	TRBV19	4	0.101029195547154	0.165064796514344
HIP14107	TRBV19	4	0.110498506776935	0.165064796514344
HIP05311	TRBV19	4	0.0921052631578947	0.165064796514344
HIP13814	TRBV19	4	0.107333333333333	0.165064796514344
HIP05832	TRBV19	4	0.107682060390764	0.165064796514344
HIP13722	TRBV19	4	0.0966202783300199	0.165064796514344
HIP13992	TRBV19	4	0.102748414376321	0.165064796514344
HIP01582	TRBV19	4	0.106077107384012	0.165064796514344
HIP12743	TRBV19	4	0.1077024939307	0.165064796514344
HIP13794	TRBV19	4	0.0939405487804878	0.165064796514344
HIP13773	TRBV19	4	0.0950182727447586	0.165064796514344
HIP14028	TRBV19	4	0.102394715111478	0.165064796514344
HIP03720	TRBV19	4	0.108266435235409	0.165064796514344
HIP13198	TRBV19	4	0.102780638516993	0.165064796514344
HIP01253	TRBV19	4	0.0998615780106783	0.165064796514344
HIP08827	TRBV19	4	0.0990253411306043	0.165064796514344
HIP14066	TRBV19	4	0.106231702216646	0.165064796514344
HIP11711	TRBV19	4	0.104501935221023	0.165064796514344
HIP01161	TRBV19	4	0.0971644612476371	0.165064796514344
HIP05563	TRBV19	4	0.093398621690243	0.165064796514344
HIP03505	TRBV19	4	0.0964977645305514	0.165064796514344
HIP10597	TRBV19	4	0.0942675159235669	0.165064796514344
HIP00169	TRBV19	4	0.120681713496085	0.165064796514344
HIP14060	TRBV19	4	0.105273711650291	0.165064796514344
HIP09624	TRBV19	4	0.098134328358209	0.165064796514344
HIP00110	TRBV19	4	0.105695948656237	0.165064796514344
HIP02780	TRBV19	4	0.0915407330206705	0.165064796514344
HIP03678	TRBV19	4	0.108130247798485	0.165064796514344
HIP00614	TRBV19	4	0.111671924290221	0.165064796514344
HIP00779	TRBV19	4	0.0971032975040991	0.165064796514344
HIP04511	TRBV19	4	0.0904379806084921	0.165064796514344
HIP13919	TRBV19	4	0.100606952363436	0.165064796514344
HIP05455	TRBV19	4	0.0937339935120369	0.165064796514344
HIP00734	TRBV19	4	0.100435888122049	0.165064796514344
HIP01384	TRBV19	4	0.107599844901124	0.165064796514344
HIP14020	TRBV19	4	0.100847916290817	0.165064796514344
HIP00951	TRBV19	4	0.108590265658328	0.165064796514344
HIP13865	TRBV19	4	0.0959794696321642	0.165064796514344
HIP04527	TRBV19	4	0.100339225138368	0.165064796514344
HIP13695	TRBV19	4	0.106925418569254	0.165064796514344
HIP11774	TRBV19	4	0.103562247521116	0.165064796514344
HIP13900	TRBV19	4	0.102938492425625	0.165064796514344
HIP03216	TRBV19	4	0.10770110560427	0.165064796514344
HIP12129	TRBV19	4	0.0986750348675035	0.165064796514344
HIP13976	TRBV19	4	0.105695611577965	0.165064796514344
HIP14140	TRBV19	4	0.104098060739115	0.165064796514344
HIP13774	TRBV19	4	0.100742311770944	0.165064796514344
HIP14244	TRBV19	4	0.104204753199269	0.165064796514344
HIP13318	TRBV19	4	0.0980257510729614	0.165064796514344
HIP13961	TRBV19	4	0.0976190476190476	0.165064796514344
HIP14096	TRBV19	4	0.101983002832861	0.165064796514344
HIP08200	TRBV19	4	0.103627873563218	0.165064796514344
HIP01856	TRBV19	4	0.09349725008088	0.165064796514344
HIP13667	TRBV19	4	0.092911877394636	0.165064796514344
HIP13989	TRBV19	4	0.105263157894737	0.165064796514344
HIP09159	TRBV19	4	0.0949397590361446	0.165064796514344
HIP13251	TRBV19	4	0.0973364024991779	0.165064796514344
HIP08337	TRBV19	4	0.0960323886639676	0.165064796514344
HIP13661	TRBV19	4	0.0986853053752704	0.165064796514344
HIP13880	TRBV19	4	0.095837366892546	0.165064796514344
HIP00594	TRBV19	4	0.094896331738437	0.165064796514344
HIP02742	TRBV19	4	0.102286401925391	0.165064796514344
HIP04510	TRBV19	4	0.103151369037369	0.165064796514344
HIP04464	TRBV19	4	0.0912131346913956	0.165064796514344
HIP03484	TRBV19	4	0.106522509748316	0.165064796514344
HIP13933	TRBV19	4	0.1002331002331	0.165064796514344
HIP13168	TRBV19	4	0.0950954108184829	0.165064796514344
HIP13806	TRBV19	4	0.109502262443439	0.165064796514344
HIP13284	TRBV19	4	0.0973536487570168	0.165064796514344
HIP14072	TRBV19	4	0.10597637248089	0.165064796514344
HIP08710	TRBV19	4	0.101545620741233	0.165064796514344
HIP12091	TRBV19	4	0.101756711965529	0.165064796514344
HIP04509	TRBV19	4	0.0988454847382572	0.165064796514344
HIP14184	TRBV19	4	0.107240905971174	0.165064796514344
HIP14030	TRBV19	4	0.095144157814871	0.165064796514344
HIP03383	TRBV19	4	0.112827883578872	0.165064796514344
HIP14226	TRBV19	4	0.0974740430807376	0.165064796514344
HIP13515	TRBV19	4	0.0942776034663081	0.165064796514344
HIP13833	TRBV19	4	0.100863171355499	0.165064796514344
HIP05331	TRBV19	4	0.100190234622701	0.165064796514344
HIP13869	TRBV19	4	0.093566392479436	0.165064796514344
HIP10759	TRBV19	4	0.103959589375917	0.165064796514344
HIP14844	TRBV19	4	0.104590163934426	0.165064796514344
HIP03630	TRBV19	4	0.0969356796116505	0.165064796514344
HIP13831	TRBV19	4	0.106259339199734	0.165064796514344
HIP05815	TRBV19	4	0.111575282854656	0.165064796514344
HIP13518	TRBV19	4	0.0908452681830946	0.165064796514344
HIP13903	TRBV19	4	0.0975353171024947	0.165064796514344
HIP14176	TRBV19	4	0.102333648691265	0.165064796514344
HIP01571	TRBV19	4	0.096769391097216	0.165064796514344
HIP09051	TRBV19	4	0.0902537085817274	0.165064796514344
HIP03385	TRBV19	4	0.108457711442786	0.165064796514344
HIP13771	TRBV19	4	0.103721298495645	0.165064796514344
HIP14361	TRBV19	4	0.115520282186949	0.165064796514344
HIP13217	TRBV19	4	0.0980743394536498	0.165064796514344
HIP08725	TRBV19	4	0.0977922655208179	0.165064796514344
HIP13360	TRBV19	4	0.10405171054706	0.165064796514344
HIP13361	TRBV19	4	0.103881816753104	0.165064796514344
HIP14142	TRBV19	4	0.0989965553392242	0.165064796514344
HIP14202	TRBV19	4	0.0993387436128645	0.165064796514344
HIP01947	TRBV19	4	0.1043041156142	0.165064796514344
HIP00822	TRBV19	4	0.10635579687001	0.165064796514344
HIP09150	TRBV19	4	0.0976180037995031	0.165064796514344
HIP10507	TRBV19	4	0.0984524686809138	0.165064796514344
HIP13414	TRBV19	4	0.102642431648083	0.165064796514344
HIP02997	TRBV19	4	0.115556318681319	0.165064796514344
HIP13209	TRBV19	4	0.0969740634005764	0.165064796514344
HIP03628	TRBV19	4	0.105427811669013	0.165064796514344
HIP14156	TRBV19	4	0.103522205206738	0.165064796514344
HIP10726	TRBV19	4	0.0921589980942009	0.165064796514344
HIP14130	TRBV19	4	0.0953252604900028	0.165064796514344
HIP10376	TRBV19	4	0.103254257907543	0.165064796514344
HIP14196	TRBV19	4	0.103078780561425	0.165064796514344
HIP14127	TRBV19	4	0.0993779835093303	0.165064796514344
HIP13818	TRBV19	4	0.100203606748109	0.165064796514344
HIP10787	TRBV19	4	0.0930013458950202	0.165064796514344
HIP14148	TRBV19	4	0.105223085122583	0.165064796514344
HIP13947	TRBV19	4	0.0923282188125417	0.165064796514344
HIP01470	TRBV19	4	0.105050806933652	0.165064796514344
HIP08507	TRBV19	4	0.102233178654292	0.165064796514344
HIP13859	TRBV19	4	0.109917484041725	0.165064796514344
HIP09775	TRBV19	4	0.0981012658227848	0.165064796514344
HIP14230	TRBV19	4	0.105966162065895	0.165064796514344
HIP03807	TRBV19	4	0.10061745719899	0.165064796514344
HIP15861	TRBV19	4	0.106972586412396	0.165064796514344
HIP00934	TRBV19	4	0.0965064917681703	0.165064796514344
HIP13363	TRBV19	4	0.0900574569073195	0.165064796514344
HIP02663	TRBV19	4	0.0938149688149688	0.165064796514344
HIP13449	TRBV19	4	0.105947683764431	0.165064796514344
HIP13311	TRBV19	4	0.0952193844138834	0.165064796514344
HIP16515	TRBV19	4	0.100510133737764	0.165064796514344
HIP08230	TRBV19	4	0.0910337947374984	0.165064796514344
HIP14241	TRBV19	4	0.107690041249263	0.165064796514344
HIP01160	TRBV19	4	0.109615672199791	0.165064796514344
HIP13256	TRBV19	4	0.104015893287924	0.165064796514344
HIP14234	TRBV19	4	0.0961689845184991	0.165064796514344
HIP13478	TRBV19	4	0.107972933215652	0.165064796514344
HIP14211	TRBV19	4	0.100340831629175	0.165064796514344
HIP00707	TRBV19	4	0.105383407111238	0.165064796514344
HIP01870	TRBV19	4	0.105675984027382	0.165064796514344
HIP14187	TRBV19	4	0.0903775883069428	0.165064796514344
HIP00819	TRBV19	4	0.0974332111052907	0.165064796514344
HIP08223	TRBV19	4	0.103352729287891	0.165064796514344
HIP14209	TRBV19	4	0.103865406006674	0.165064796514344
HIP14015	TRBV19	4	0.0994423791821561	0.165064796514344
HIP08986	TRBV19	4	0.107203872437358	0.165064796514344
HIP00761	TRBV19	4	0.0977219777375097	0.165064796514344
HIP01218	TRBV19	4	0.102272727272727	0.165064796514344
HIP14039	TRBV19	4	0.103741263532959	0.165064796514344
HIP14121	TRBV19	4	0.107391119307703	0.165064796514344
HIP01091	TRBV19	4	0.0938271604938272	0.165064796514344
HIP08816	TRBV19	4	0.0973643807574207	0.165064796514344
HIP09020	TRBV19	4	0.0980038634900193	0.165064796514344
HIP09097	TRBV19	4	0.107679348589078	0.165064796514344
HIP13263	TRBV19	4	0.100894501446988	0.165064796514344
HIP12527	TRBV19	4	0.0903529411764706	0.165064796514344
HIP14004	TRBV19	4	0.102907677877529	0.165064796514344
HIP09364	TRBV19	4	0.104804682183204	0.165064796514344
HIP17793	TRBV19	4	0.0954742715437074	0.165064796514344
HIP01232	TRBV19	4	0.106154481619166	0.165064796514344
HIP11857	TRBV19	4	0.103434451423226	0.165064796514344
HIP14051	TRBV19	4	0.0968953430145218	0.165064796514344
HIP01359	TRBV19	4	0.0955610357583231	0.165064796514344
HIP15685	TRBV19	4	0.102880658436214	0.165064796514344
HIP01795	TRBV19	4	0.105184784080141	0.165064796514344
HIP13736	TRBV19	4	0.102062261920399	0.165064796514344
HIP01391	TRBV19	4	0.103996791872744	0.165064796514344
HIP02090	TRBV19	4	0.0948034562492394	0.165064796514344
HIP03111	TRBV19	4	0.0996677740863787	0.165064796514344
HIP13994	TRBV19	4	0.102861664248978	0.165064796514344
HIP17723	TRBV19	4	0.108063175394846	0.165064796514344
HIP13852	TRBV19	4	0.102385946512847	0.165064796514344
HIP13935	TRBV19	4	0.106594153636982	0.165064796514344
HIP05551	TRBV19	4	0.101697111024744	0.165064796514344
HIP13610	TRBV19	4	0.0885105423384824	0.165064796514344
HIP17845	TRBV19	4	0.101313079299691	0.165064796514344
HIP05434	TRBV19	4	0.0925860650922336	0.165064796514344
HIP09190	TRBV19	4	0.098970108013062	0.165064796514344
HIP14205	TRBV19	4	0.0911713791113676	0.165064796514344
HIP13983	TRBV19	4	0.100815702268672	0.165064796514344
HIP13178	TRBV19	4	0.107773851590106	0.165064796514344
HIP13244	TRBV19	4	0.0962120295292267	0.165064796514344
HIP13303	TRBV19	4	0.0919792267743797	0.165064796514344
HIP13823	TRBV19	4	0.100125628140704	0.165064796514344
HIP03381	TRBV19	4	0.100756620428752	0.165064796514344
HIP10730	TRBV19	4	0.10960219478738	0.165064796514344
HIP14036	TRBV19	4	0.103412616339193	0.165064796514344
HIP14178	TRBV19	4	0.107889413351315	0.165064796514344
HIP12703	TRBV19	4	0.101261034047919	0.165064796514344
HIP13949	TRBV19	4	0.10968446933479	0.165064796514344
HIP04480	TRBV19	4	0.11299831555306	0.165064796514344
HIP02931	TRBV19	4	0.103505843071786	0.165064796514344
HIP01220	TRBV19	4	0.10346591635759	0.165064796514344
HIP01392	TRBV19	4	0.0907764811490126	0.165064796514344
HIP03378	TRBV19	4	0.10093574547723	0.165064796514344
HIP08972	TRBV19	4	0.110837100972736	0.165064796514344
HIP05398	TRBV19	4	0.0966706302021403	0.165064796514344
HIP01313	TRBV19	4	0.0995850622406639	0.165064796514344
HIP13306	TRBV19	4	0.0986953370379319	0.165064796514344
HIP03732	TRBV19	4	0.106585111920875	0.165064796514344
HIP00985	TRBV19	4	0.10389774740572	0.165064796514344
HIP14206	TRBV19	4	0.0956369982547993	0.165064796514344
HIP13686	TRBV19	4	0.10484076433121	0.165064796514344
HIP13554	TRBV19	4	0.097156954887218	0.165064796514344
HIP01129	TRBV19	4	0.109799761304867	0.165064796514344
HIP17698	TRBV19	4	0.0948364299555454	0.165064796514344
HIP03618	TRBV19	4	0.0978184377199156	0.165064796514344
HIP09430	TRBV19	4	0.102658336395933	0.165064796514344
HIP13489	TRBV19	4	0.101744186046512	0.165064796514344
HIP13987	TRBV19	4	0.0964630225080386	0.165064796514344
HIP13627	TRBV19	4	0.104479463953344	0.165064796514344
HIP14037	TRBV19	4	0.0965414567109482	0.165064796514344
HIP08305	TRBV19	4	0.106957293118743	0.165064796514344
HIP17760	TRBV19	4	0.0989485981308411	0.165064796514344
HIP04545	TRBV19	4	0.098998369438621	0.165064796514344
HIP12123	TRBV19	4	0.0921309343160633	0.165064796514344
HIP13793	TRBV19	4	0.104287790697674	0.165064796514344
HIP03099	TRBV19	4	0.099401059663672	0.165064796514344
HIP10564	TRBV19	4	0.104171690378587	0.165064796514344
HIP17887	TRBV19	4	0.107138438698503	0.165064796514344
HIP01797	TRBV19	4	0.107809002735638	0.165064796514344
HIP08890	TRBV19	4	0.115256937989643	0.165064796514344
HIP10443	TRBV19	4	0.101319014824326	0.165064796514344
HIP02271	TRBV19	4	0.100519330640508	0.165064796514344
HIP14055	TRBV19	4	0.111252870630263	0.165064796514344
HIP13902	TRBV19	4	0.104300308861962	0.165064796514344
HIP11513	TRBV19	4	0.100204964700524	0.165064796514344
HIP13967	TRBV19	4	0.102230483271375	0.165064796514344
HIP13966	TRBV19	4	0.0936238044633369	0.165064796514344
HIP05377	TRBV19	4	0.107823960880196	0.165064796514344
HIP13789	TRBV19	4	0.105835924419995	0.165064796514344
HIP00924	TRBV19	4	0.0976012323943662	0.165064796514344
HIP13981	TRBV19	4	0.107052441229656	0.165064796514344
HIP03125	TRBV19	4	0.0967286164547332	0.165064796514344
HIP05817	TRBV19	4	0.102874956702459	0.165064796514344
HIP17449	TRBV19	4	0.0851551312649165	0.165064796514344
HIP14092	TRBV19	4	0.100078273510008	0.165064796514344
HIP17577	TRBV19	4	0.0981830122591944	0.165064796514344
HIP13350	TRBV19	4	0.0986208406304729	0.165064796514344
HIP10358	TRBV19	4	0.102651644474792	0.165064796514344
HIP14161	TRBV19	4	0.0947732997481108	0.165064796514344
HIP14009	TRBV19	4	0.107708804956511	0.165064796514344
HIP00832	TRBV19	4	0.10504347826087	0.165064796514344
HIP03494	TRBV19	4	0.0950283196979232	0.165064796514344
HIP13871	TRBV19	4	0.103875257968356	0.165064796514344
HIP02873	TRBV19	4	0.0947763528307789	0.165064796514344
HIP00602	TRBV19	4	0.0990853658536585	0.165064796514344
HIP10445	TRBV19	4	0.103928734582001	0.165064796514344
HIP13245	TRBV19	4	0.112791274169559	0.165064796514344
HIP01162	TRBV19	4	0.101062652202789	0.165064796514344
HIP12143	TRBV19	4	0.0958689755894012	0.165064796514344
HIP02078	TRBV19	4	0.0997289972899729	0.165064796514344
HIP14045	TRBV19	4	0.106997795056284	0.165064796514344
HIP01798	TRBV19	4	0.0976512907321202	0.165064796514344
HIP05941	TRBV19	4	0.0964793851905702	0.165064796514344
HIP09284	TRBV19	4	0.101463521188292	0.165064796514344
HIP14911	TRBV19	4	0.0984439504604636	0.165064796514344
HIP13294	TRBV19	4	0.097397847214965	0.165064796514344
HIP05574	TRBV19	4	0.0998181234620734	0.165064796514344
HIP08702	TRBV19	4	0.100755939524838	0.165064796514344
HIP14014	TRBV19	4	0.101397465063373	0.165064796514344
HIP14016	TRBV19	4	0.106800547695116	0.165064796514344
HIP14160	TRBV19	4	0.0973681473005305	0.165064796514344
HIP10820	TRBV19	4	0.10627690913211	0.165064796514344
HIP05388	TRBV19	4	0.0935724962630792	0.165064796514344
HIP00898	TRBV19	4	0.102586489141111	0.165064796514344
HIP01465	TRBV19	4	0.100501440307266	0.165064796514344
HIP12099	TRBV19	4	0.0958502024291498	0.165064796514344
HIP02811	TRBV19	4	0.0981995033112583	0.165064796514344
HIP13769	TRBV19	4	0.0935712877144547	0.165064796514344
HIP00826	TRBV19	4	0.113677156874477	0.165064796514344
HIP01597	TRBV19	4	0.10183299389002	0.165064796514344
HIP04634	TRBV19	4	0.103583487637512	0.165064796514344
HIP17454	TRBV19	4	0.101253718657034	0.165064796514344
HIP11649	TRBV19	4	0.102114546806928	0.165064796514344
HIP10639	TRBV19	4	0.0969105363791889	0.165064796514344
HIP13986	TRBV19	4	0.114492925930329	0.165064796514344
HIP00640	TRBV19	4	0.10136698212408	0.165064796514344
HIP06191	TRBV19	4	0.111226491288797	0.165064796514344
HIP14136	TRBV19	4	0.104369457062514	0.165064796514344
HIP01180	TRBV19	4	0.0996184386923791	0.165064796514344
HIP13497	TRBV19	4	0.0995983108456072	0.165064796514344
HIP13233	TRBV19	4	0.101560046068475	0.165064796514344
HIP13877	TRBV19	4	0.104532242437291	0.165064796514344
HIP13928	TRBV19	4	0.104419830089257	0.165064796514344
HIP14138	TRBV19	4	0.0987691994710609	0.165064796514344
HIP13252	TRBV19	4	0.104624959759631	0.165064796514344
HIP17445	TRBV19	4	0.093648052197275	0.165064796514344
HIP03197	TRBV19	4	0.102972175379427	0.165064796514344
HIP09022	TRBV19	4	0.101411667012663	0.165064796514344
HIP01022	TRBV19	4	0.108424423098156	0.165064796514344
HIP09122	TRBV19	4	0.105910267471959	0.165064796514344
HIP10568	TRBV19	4	0.111236717160298	0.165064796514344
HIP13185	TRBV19	4	0.111186135494036	0.165064796514344
HIP04605	TRBV19	4	0.10824121702966	0.165064796514344
HIP03511	TRBV19	4	0.110825030784731	0.165064796514344
HIP13932	TRBV19	4	0.10226570545829	0.165064796514344
HIP13777	TRBV19	4	0.102574665293512	0.165064796514344
HIP11553	TRBV19	4	0.0929929183749534	0.165064796514344
HIP05405	TRBV19	4	0.0958641205258612	0.165064796514344
HIP10602	TRBV19	4	0.107622836254166	0.165064796514344
HIP08345	TRBV19	4	0.0942792623259315	0.165064796514344
HIP12097	TRBV19	4	0.0943911161302466	0.165064796514344
HIP14153	TRBV19	4	0.10289290110792	0.165064796514344
HIP05942	TRBV19	4	0.100853842290306	0.165064796514344
HIP14043	TRBV19	4	0.0967369332948311	0.165064796514344
HIP01298	TRBV19	4	0.0982343186030631	0.165064796514344
HIP00904	TRBV19	4	0.109505703422053	0.165064796514344
HIP04597	TRBV19	4	0.0978851377570819	0.165064796514344
HIP14217	TRBV19	4	0.0972623867360709	0.165064796514344
HIP03275	TRBV19	4	0.0947960618846695	0.165064796514344
HIP13671	TRBV19	4	0.102657739906675	0.165064796514344
HIP14231	TRBV19	4	0.0978838535124166	0.165064796514344
HIP17837	TRBV19	4	0.0905839220245015	0.165064796514344
HIP08653	TRBV19	4	0.0963411175191453	0.165064796514344
HIP05540	TRBV19	4	0.104476083171156	0.165064796514344
HIP09046	TRBV19	4	0.104305143675222	0.165064796514344
HIP02928	TRBV19	4	0.0932458299152311	0.165064796514344
HIP03597	TRBV19	4	0.0962257100149477	0.165064796514344
HIP13920	TRBV19	4	0.113074980788231	0.165064796514344
HIP01219	TRBV19	4	0.104204568425308	0.165064796514344
HIP03495	TRBV19	4	0.104352226720648	0.165064796514344
HIP13214	TRBV19	4	0.101275760549558	0.165064796514344
HIP04471	TRBV19	4	0.108828487147071	0.165064796514344
HIP05841	TRBV19	4	0.099566265060241	0.165064796514344
HIP09235	TRBV19	4	0.101819970486965	0.165064796514344
HIP13122	TRBV19	4	0.0992833253702819	0.165064796514344
HIP16738	TRBV19	4	0.100115406809002	0.165064796514344
HIP01820	TRBV19	4	0.0961698200276881	0.165064796514344
HIP09026	TRBV19	4	0.103188750247574	0.165064796514344
HIP14240	TRBV19	4	0.0989835660682056	0.165064796514344
HIP17462	TRBV19	4	0.106315682073258	0.165064796514344
HIP04576	TRBV19	4	0.106526401797569	0.165064796514344
HIP00769	TRBV19	4	0.0976339661460769	0.165064796514344
HIP13291	TRBV19	4	0.103953002091009	0.165064796514344
HIP13383	TRBV19	4	0.0941983217540377	0.165064796514344
HIP01596	TRBV19	4	0.117310282891783	0.165064796514344
HIP02875	TRBV19	4	0.103478948408776	0.165064796514344
HIP05578	TRBV19	4	0.100440866398313	0.165064796514344
HIP14221	TRBV19	4	0.095229457645565	0.165064796514344
HIP04611	TRBV19	4	0.0909562959757681	0.165064796514344
HIP13964	TRBV19	4	0.0958504331965344	0.165064796514344
HIP02962	TRBV19	4	0.106650446066504	0.165064796514344
HIP14077	TRBV19	4	0.0961503375296479	0.165064796514344
HIP14213	TRBV19	4	0.109010126059103	0.165064796514344
HIP14134	TRBV19	4	0.116000877963126	0.165064796514344
HIP10821	TRBV19	4	0.1127090657292	0.165064796514344
HIP13157	TRBV19	4	0.102549246813441	0.165064796514344
HIP10389	TRBV19	4	0.10703148576602	0.165064796514344
HIP13887	TRBV19	4	0.0991058122205663	0.165064796514344
HIP13720	TRBV19	4	0.102549302549303	0.165064796514344
HIP13996	TRBV19	4	0.101109741060419	0.165064796514344
HIP01850	TRBV19	4	0.100225436783769	0.165064796514344
HIP02947	TRBV19	4	0.0986149584487535	0.165064796514344
HIP12533	TRBV19	4	0.0965641952983725	0.165064796514344
HIP13183	TRBV19	4	0.105585763717252	0.165064796514344
HIP14089	TRBV19	4	0.107681479991957	0.165064796514344
HIP13567	TRBV19	4	0.107777220270948	0.165064796514344
HIP03746	TRBV19	4	0.109321175278622	0.165064796514344
HIP17657	TRBV19	4	0.103004291845494	0.165064796514344
HIP13780	TRBV19	4	0.105410899235311	0.165064796514344
HIP14059	TRBV19	4	0.0960825833774484	0.165064796514344
HIP08400	TRBV19	4	0.110402106755799	0.165064796514344
HIP14157	TRBV19	4	0.101821578701541	0.165064796514344
HIP13803	TRBV19	4	0.0993359410533976	0.165064796514344
HIP13709	TRBV19	4	0.0991023664883489	0.165064796514344
HIP12538	TRBV19	4	0.107321376065863	0.165064796514344
HIP13958	TRBV19	4	0.0960882121291678	0.165064796514344
HIP10814	TRBV19	4	0.0951187904967603	0.165064796514344
HIP01004	TRBV19	4	0.091962647990662	0.165064796514344
HIP10669	TRBV19	4	0.100592795257638	0.165064796514344
HIP13276	TRBV19	4	0.107746410081078	0.165064796514344
HIP09344	TRBV19	4	0.105454198108702	0.165064796514344
HIP11613	TRBV19	4	0.104932991160536	0.165064796514344
HIP04498	TRBV19	4	0.102695167286245	0.165064796514344
HIP14124	TRBV19	4	0.0995511669658887	0.165064796514344
HIP02103	TRBV19	4	0.100054034582133	0.165064796514344
HIP14243	TRBV19	4	0.103734827264239	0.165064796514344
HIP13911	TRBV19	4	0.0914849856026327	0.165064796514344
HIP14064	TRBV19	4	0.105288052218333	0.165064796514344
HIP04578	TRBV19	4	0.0952421628085761	0.165064796514344
HIP13939	TRBV19	4	0.0972451551229686	0.165064796514344
HIP00997	TRBV19	4	0.0940594059405941	0.165064796514344
HIP14175	TRBV19	4	0.104401228249744	0.165064796514344
HIP13511	TRBV19	4	0.108691444057298	0.165064796514344
HIP00715	TRBV19	4	0.101397025687247	0.165064796514344
HIP11937	TRBV19	4	0.100635119420342	0.165064796514344
HIP13754	TRBV19	4	0.0904999196270696	0.165064796514344
HIP00777	TRBV19	4	0.106896877063874	0.165064796514344
HIP03233	TRBV19	4	0.103792598021253	0.165064796514344
HIP04532	TRBV19	4	0.0949706621961442	0.165064796514344
HIP08711	TRBV19	4	0.107203630175837	0.165064796514344
HIP14048	TRBV19	4	0.101877639026143	0.165064796514344
HIP08339	TRBV19	4	0.10677695272112	0.165064796514344
HIP13513	TRBV19	4	0.107281140806497	0.165064796514344
HIP01140	TRBV19	4	0.101354965234445	0.165064796514344
HIP01264	TRBV19	4	0.10088573959256	0.165064796514344
HIP05533	TRBV19	4	0.103002351238922	0.165064796514344
HIP08399	TRBV19	4	0.0992951005134453	0.165064796514344
HIP01266	TRBV19	4	0.103513856185474	0.165064796514344
HIP13654	TRBV19	4	0.0985344827586207	0.165064796514344
HIP10823	TRBV19	4	0.101345370862099	0.165064796514344
HIP00773	TRBV19	4	0.101380042462845	0.165064796514344
HIP14129	TRBV19	4	0.0960603520536463	0.165064796514344
HIP14363	TRBV19	4	0.10877988847935	0.165064796514344
HIP03004	TRBV19	4	0.100060695395821	0.165064796514344
HIP14214	TRBV19	4	0.101286877352709	0.165064796514344
HIP05559	TRBV19	4	0.105349196258287	0.165064796514344
HIP10447	TRBV19	4	0.101277927497175	0.165064796514344
HIP01197	TRBV19	4	0.101823575604223	0.165064796514344
HIP10408	TRBV19	4	0.0969858008801794	0.165064796514344
HIP15855	TRBV19	4	0.101591719579021	0.165064796514344
HIP13956	TRBV19	4	0.114805398005085	0.165064796514344
HIP12980	TRBV19	4	0.104766986837424	0.165064796514344
HIP05535	TRBV19	4	0.0989038574177893	0.165064796514344
HIP02024	TRBV19	4	0.102139406487233	0.165064796514344
HIP05960	TRBV19	4	0.0994289553241518	0.165064796514344
HIP13856	TRBV19	4	0.0948338005606728	0.165064796514344
HIP14192	TRBV19	4	0.10020191822312	0.165064796514344
HIP14103	TRBV19	4	0.105814977973568	0.165064796514344
HIP03812	TRBV19	4	0.0992184286301933	0.165064796514344
HIP13941	TRBV19	4	0.101005025125628	0.165064796514344
HIP13710	TRBV19	4	0.097915145615316	0.165064796514344
HIP12900	TRBV19	4	0.107142857142857	0.165064796514344
HIP13176	TRBV19	4	0.102933695099203	0.165064796514344
HIP01867	TRBV19	4	0.0965128286599412	0.165064796514344
HIP11518	TRBV19	4	0.108115323011212	0.165064796514344
HIP13751	TRBV19	4	0.1065976487103	0.165064796514344
HIP13978	TRBV19	4	0.102751830345872	0.165064796514344
HIP09253	TRBV19	4	0.103087565378775	0.165064796514344
HIP05552	TRBV19	4	0.102744900528834	0.165064796514344
HIP00999	TRBV19	4	0.0969524711826938	0.165064796514344
HIP03651	TRBV19	4	0.107080723729993	0.165064796514344
HIP14034	TRBV19	4	0.109773497413947	0.165064796514344
HIP02805	TRBV19	4	0.107874015748032	0.165064796514344
HIP13929	TRBV19	4	0.114723641430562	0.165064796514344
HIP17440	TRBV19	4	0.100454766931947	0.165064796514344
HIP08076	TRBV19	4	0.0997263361236317	0.165064796514344
HIP00775	TRBV19	4	0.118104265402844	0.165064796514344
HIP05437	TRBV19	4	0.103528435035284	0.165064796514344
HIP10514	TRBV19	4	0.103232189973615	0.165064796514344
HIP02126	TRBV19	4	0.101455133387227	0.165064796514344
HIP08521	TRBV19	4	0.0891208635137054	0.165064796514344
HIP13592	TRBV19	4	0.104251263777244	0.165064796514344
HIP13463	TRBV19	4	0.0922514619883041	0.165064796514344
HIP04555	TRBV19	4	0.102424783067067	0.165064796514344
HIP14022	TRBV19	4	0.0993174864674041	0.165064796514344
HIP12088	TRBV19	4	0.108484124274496	0.165064796514344
HIP14218	TRBV19	4	0.106	0.165064796514344
HIP00869	TRBV19	4	0.105037866315443	0.165064796514344
HIP15854	TRBV19	4	0.106363484924205	0.165064796514344
HIP11758	TRBV19	4	0.108190347392444	0.165064796514344
HIP14053	TRBV19	4	0.100750351727372	0.165064796514344
HIP05390	TRBV19	4	0.104243690724964	0.165064796514344
HIP13663	TRBV19	4	0.100901040857542	0.165064796514344
HIP14118	TRBV19	4	0.0999538319482918	0.165064796514344
HIP13274	TRBV19	4	0.0978636979088311	0.165064796514344
HIP10480	TRBV19	4	0.0935748167313497	0.165064796514344
HIP13370	TRBV19	4	0.100092038656236	0.165064796514344
HIP05838	TRBV19	4	0.102541973952613	0.165064796514344
HIP13954	TRBV19	4	0.0971997052321297	0.165064796514344
HIP09029	TRBV19	4	0.0976637586869732	0.165064796514344
HIP03814	TRBV19	4	0.0979694679116644	0.165064796514344
HIP14172	TRBV19	4	0.101070336391437	0.165064796514344
HIP14018	TRBV19	4	0.117137043262851	0.165064796514344
HIP11989	TRBV19	4	0.10323334631866	0.165064796514344
HIP14041	TRBV19	4	0.100974718245507	0.165064796514344
HIP13324	TRBV19	4	0.103483207356035	0.165064796514344
HIP10716	TRBV19	4	0.103114347691354	0.165064796514344
HIP04552	TRBV19	4	0.105983450031827	0.165064796514344
HIP14494	TRBV19	4	0.0953471725125268	0.165064796514344
HIP13015	TRBV19	4	0.101412944393801	0.165064796514344
HIP13352	TRBV19	4	0.104562886436566	0.165064796514344
HIP00838	TRBV19	4	0.0941482994155341	0.165064796514344
HIP09365	TRBV19	4	0.101606303985452	0.165064796514344
HIP14181	TRBV19	4	0.103945430586776	0.165064796514344
HIP13764	TRBV19	4	0.106621149571292	0.165064796514344
HIP13975	TRBV19	4	0.106135986733002	0.165064796514344
HIP08888	TRBV19	4	0.098739187802375	0.165064796514344
HIP08977	TRBV19	4	0.108262337244816	0.165064796514344
HIP08989	TRBV19	4	0.0912599011576738	0.165064796514344
HIP13749	TRBV19	4	0.110356119525174	0.165064796514344
HIP13228	TRBV19	4	0.109285656760892	0.165064796514344
HIP03677	TRBV19	4	0.102169506793784	0.165064796514344
HIP00825	TRBV19	4	0.101769581124468	0.165064796514344
HIP03228	TRBV19	4	0.0968909710391823	0.165064796514344
HIP16867	TRBV19	4	0.112809917355372	0.165064796514344
HIP03236	TRBV19	4	0.0972350557964319	0.165064796514344
HIP13699	TRBV19	4	0.102142910475622	0.165064796514344
HIP03693	TRBV19	4	0.10827471745831	0.165064796514344
HIP00805	TRBV19	4	0.0997961857621197	0.165064796514344
HIP09789	TRBV19	4	0.100277940315974	0.165064796514344
HIP13822	TRBV19	4	0.115506858481097	0.165064796514344
HIP03592	TRBV19	4	0.107859922178988	0.165064796514344
HIP11058	TRBV19	4	0.101352333866512	0.165064796514344
HIP19717	TRBV19	4	0.102995425704589	0.165064796514344
HIP03502	TRBV19	4	0.0973944545074544	0.165064796514344
HIP17457	TRBV19	4	0.106020446800454	0.165064796514344
HIP13355	TRBV19	4	0.103552699608538	0.165064796514344
HIP17534	TRBV19	4	0.106198034769463	0.165064796514344
HIP09062	TRBV19	4	0.108591701372821	0.165064796514344
HIP01393	TRBV19	4	0.105193174263131	0.165064796514344
HIP08346	TRBV19	4	0.100070224719101	0.165064796514344
HIP13757	TRBV19	4	0.104247104247104	0.165064796514344
HIP08792	TRBV19	4	0.102631955371192	0.165064796514344
HIP17585	TRBV19	4	0.102395892755277	0.165064796514344
HIP09559	TRBV19	4	0.1016337789094	0.165064796514344
HIP08389	TRBV19	4	0.0959754388306748	0.165064796514344
HIP02820	TRBV19	4	0.0986494824158497	0.165064796514344
HIP08598	TRBV19	4	0.106769481723141	0.165064796514344
HIP13951	TRBV19	4	0.0948796158089428	0.165064796514344
HIP14238	TRBV19	4	0.0965598894954943	0.165064796514344
HIP14109	TRBV19	4	0.101342512908778	0.165064796514344
HIP01255	TRBV19	4	0.100893039743677	0.165064796514344
HIP13658	TRBV19	4	0.106146453417485	0.165064796514344
HIP00771	TRBV19	4	0.0960517799352751	0.165064796514344
HIP05444	TRBV19	4	0.111193807680857	0.165064796514344
HIP03370	TRBV19	4	0.0997679814385151	0.165064796514344
HIP01223	TRBV19	4	0.105957952084934	0.165064796514344
HIP08439	TRBV19	4	0.102482795844016	0.165064796514344
HIP04475	TRBV19	4	0.107709750566893	0.165064796514344
HIP00851	TRBV19	4	0.0936078672403196	0.165064796514344
HIP00926	TRBV19	4	0.104499075532425	0.165064796514344
HIP13325	TRBV19	4	0.0951640007468725	0.165064796514344
HIP13376	TRBV19	4	0.0937959784207945	0.165064796514344
HIP14079	TRBV19	4	0.102813127930342	0.165064796514344
HIP14095	TRBV19	4	0.109909780896463	0.165064796514344
HIP14227	TRBV19	4	0.10730325433566	0.165064796514344
HIP09001	TRBV19	4	0.090508238570434	0.165064796514344
HIP10377	TRBV19	4	0.103794790427079	0.165064796514344
HIP12034	TRBV19	4	0.0996825396825397	0.165064796514344
HIP01805	TRBV19	4	0.104713782328303	0.165064796514344
HIP08499	TRBV19	4	0.0944966764476915	0.165064796514344
HIP09118	TRBV19	4	0.114863881205416	0.165064796514344
HIP02737	TRBV19	4	0.107629704984741	0.165064796514344
HIP08236	TRBV19	4	0.100362908271806	0.165064796514344
HIP14174	TRBV19	4	0.1086015688396	0.165064796514344
HIP13309	TRBV19	4	0.0983156352984255	0.165064796514344
HIP13142	TRBV19	4	0.0906288532675709	0.165064796514344
HIP02112	TRBV19	4	0.0985230547550432	0.165064796514344
HIP13853	TRBV19	4	0.0945069941999318	0.165064796514344
HIP13396	TRBV19	4	0.112013311148087	0.165064796514344
HIP13741	TRBV19	4	0.10393293058809	0.165064796514344
HIP13893	TRBV19	4	0.101587874413569	0.165064796514344
HIP02855	TRBV19	4	0.100928756172114	0.165064796514344
HIP13796	TRBV19	4	0.0999710731848423	0.165064796514344
HIP05409	TRBV19	4	0.101604902246863	0.165064796514344
HIP00971	TRBV19	4	0.103251937074431	0.165064796514344
HIP13786	TRBV19	4	0.101447603668032	0.165064796514344
HIP13926	TRBV19	4	0.102402745995423	0.165064796514344
HIP14074	TRBV19	4	0.115379665379665	0.165064796514344
HIP07754	TRBV19	4	0.0994683207797962	0.165064796514344
HIP10846	TRBV19	4	0.104091352498996	0.165064796514344
HIP08805	TRBV19	4	0.101251483439422	0.165064796514344
HIP13473	TRBV19	4	0.103046117797423	0.165064796514344
HIP14194	TRBV19	4	0.103615729743996	0.165064796514344
HIP13265	TRBV19	4	0.0976239166423215	0.165064796514344
HIP14000	TRBV19	4	0.0987994115693067	0.165064796514344
HIP13636	TRBV19	4	0.110826089021899	0.165064796514344
HIP13427	TRBV19	4	0.101787337170554	0.165064796514344
HIP05763	TRBV19	5	0.393939393939394	0.199713288352228
[truncated: 49,949 more rows]
