# Supplementary material for: Statistical inference reveals the role of length, GC content, and local sequence in V(D)J nucleotide trimming
Source: eLife. 2023 May 25;12:e85145. doi: 10.7554/eLife.85145 (PMC10212571; doi:10.7554/eLife.85145)
Supplement: Figure 5—source data 2. [file elife-85145-fig5-data2.tsv]

model	subject	gene	trim_length	empirical_prob	predicted_prob
two-side-base-count model, all training data	HIP00110	TRBV13	2	0.0231481481481482	0.101116532910479
two-side-base-count model, all training data	HIP00169	TRBV13	2	0.0272373540856031	0.101116532910479
two-side-base-count model, all training data	HIP00594	TRBV13	2	0.0260707635009311	0.101116532910479
two-side-base-count model, all training data	HIP00602	TRBV13	2	0.0346205059920107	0.101116532910479
two-side-base-count model, all training data	HIP00614	TRBV13	2	0.044	0.101116532910479
two-side-base-count model, all training data	HIP00640	TRBV13	2	0.0261437908496732	0.101116532910479
two-side-base-count model, all training data	HIP00707	TRBV13	2	0.0271398747390397	0.101116532910479
two-side-base-count model, all training data	HIP00710	TRBV13	2	0.0471698113207547	0.101116532910479
two-side-base-count model, all training data	HIP00715	TRBV13	2	0.0266903914590747	0.101116532910479
two-side-base-count model, all training data	HIP00728	TRBV13	2	0.0247252747252747	0.101116532910479
two-side-base-count model, all training data	HIP00734	TRBV13	2	0.0234741784037559	0.101116532910479
two-side-base-count model, all training data	HIP00761	TRBV13	2	0.0325047801147228	0.101116532910479
two-side-base-count model, all training data	HIP00769	TRBV13	2	0.0430107526881721	0.101116532910479
two-side-base-count model, all training data	HIP00771	TRBV13	2	0.0238907849829352	0.101116532910479
two-side-base-count model, all training data	HIP00773	TRBV13	2	0.0303776683087028	0.101116532910479
two-side-base-count model, all training data	HIP00775	TRBV13	2	0.0244530244530245	0.101116532910479
two-side-base-count model, all training data	HIP00777	TRBV13	2	0.0294464075382803	0.101116532910479
two-side-base-count model, all training data	HIP00779	TRBV13	2	0.0725190839694657	0.101116532910479
two-side-base-count model, all training data	HIP00805	TRBV13	2	0.0117878192534381	0.101116532910479
two-side-base-count model, all training data	HIP00813	TRBV13	2	0.0318021201413428	0.101116532910479
two-side-base-count model, all training data	HIP00819	TRBV13	2	0.036563071297989	0.101116532910479
two-side-base-count model, all training data	HIP00822	TRBV13	2	0.031304347826087	0.101116532910479
two-side-base-count model, all training data	HIP00825	TRBV13	2	0.0442176870748299	0.101116532910479
two-side-base-count model, all training data	HIP00826	TRBV13	2	0.0222222222222222	0.101116532910479
two-side-base-count model, all training data	HIP00832	TRBV13	2	0.0293333333333333	0.101116532910479
two-side-base-count model, all training data	HIP00838	TRBV13	2	0.0238305383936452	0.101116532910479
two-side-base-count model, all training data	HIP00851	TRBV13	2	0.0253766851704996	0.101116532910479
two-side-base-count model, all training data	HIP00869	TRBV13	2	0.031700288184438	0.101116532910479
two-side-base-count model, all training data	HIP00898	TRBV13	2	0.0407673860911271	0.101116532910479
two-side-base-count model, all training data	HIP00904	TRBV13	2	0.0185873605947955	0.101116532910479
two-side-base-count model, all training data	HIP00924	TRBV13	2	0.0520833333333333	0.101116532910479
two-side-base-count model, all training data	HIP00926	TRBV13	2	0.0413669064748201	0.101116532910479
two-side-base-count model, all training data	HIP00934	TRBV13	2	0.0280748663101604	0.101116532910479
two-side-base-count model, all training data	HIP00951	TRBV13	2	0.0662251655629139	0.101116532910479
two-side-base-count model, all training data	HIP00971	TRBV13	2	0.0301142263759086	0.101116532910479
two-side-base-count model, all training data	HIP00985	TRBV13	2	0.0192076830732293	0.101116532910479
two-side-base-count model, all training data	HIP00997	TRBV13	2	0.0256898192197907	0.101116532910479
two-side-base-count model, all training data	HIP00999	TRBV13	2	0.0352504638218924	0.101116532910479
two-side-base-count model, all training data	HIP01004	TRBV13	2	0.0377358490566038	0.101116532910479
two-side-base-count model, all training data	HIP01022	TRBV13	2	0.0275387263339071	0.101116532910479
two-side-base-count model, all training data	HIP01055	TRBV13	2	0.0390243902439024	0.101116532910479
two-side-base-count model, all training data	HIP01091	TRBV13	2	0.0216400911161731	0.101116532910479
two-side-base-count model, all training data	HIP01129	TRBV13	2	0.04	0.101116532910479
two-side-base-count model, all training data	HIP01140	TRBV13	2	0.0292841648590022	0.101116532910479
two-side-base-count model, all training data	HIP01160	TRBV13	2	0.0275229357798165	0.101116532910479
two-side-base-count model, all training data	HIP01161	TRBV13	2	0.0441558441558442	0.101116532910479
two-side-base-count model, all training data	HIP01162	TRBV13	2	0.0311614730878187	0.101116532910479
two-side-base-count model, all training data	HIP01180	TRBV13	2	0.028169014084507	0.101116532910479
two-side-base-count model, all training data	HIP01181	TRBV13	2	0.0296296296296296	0.101116532910479
two-side-base-count model, all training data	HIP01197	TRBV13	2	0.0263435194942044	0.101116532910479
two-side-base-count model, all training data	HIP01206	TRBV13	2	0.0168918918918919	0.101116532910479
two-side-base-count model, all training data	HIP01218	TRBV13	2	0.0300859598853868	0.101116532910479
two-side-base-count model, all training data	HIP01219	TRBV13	2	0.0395778364116095	0.101116532910479
two-side-base-count model, all training data	HIP01220	TRBV13	2	0.0273972602739726	0.101116532910479
two-side-base-count model, all training data	HIP01223	TRBV13	2	0.0366748166259169	0.101116532910479
two-side-base-count model, all training data	HIP01232	TRBV13	2	0.0393700787401575	0.101116532910479
two-side-base-count model, all training data	HIP01253	TRBV13	2	0.0346820809248555	0.101116532910479
two-side-base-count model, all training data	HIP01255	TRBV13	2	0.0381543921916593	0.101116532910479
two-side-base-count model, all training data	HIP01264	TRBV13	2	0.0262582056892779	0.101116532910479
two-side-base-count model, all training data	HIP01266	TRBV13	2	0.0304347826086957	0.101116532910479
two-side-base-count model, all training data	HIP01298	TRBV13	2	0.0229312063808574	0.101116532910479
two-side-base-count model, all training data	HIP01313	TRBV13	2	0.0388349514563107	0.101116532910479
two-side-base-count model, all training data	HIP01359	TRBV13	2	0.0618556701030928	0.101116532910479
two-side-base-count model, all training data	HIP01384	TRBV13	2	0.0248868778280543	0.101116532910479
two-side-base-count model, all training data	HIP01391	TRBV13	2	0.0340909090909091	0.101116532910479
two-side-base-count model, all training data	HIP01392	TRBV13	2	0.0256410256410256	0.101116532910479
two-side-base-count model, all training data	HIP01393	TRBV13	2	0.0211193241816262	0.101116532910479
two-side-base-count model, all training data	HIP01465	TRBV13	2	0.0263819095477387	0.101116532910479
two-side-base-count model, all training data	HIP01470	TRBV13	2	0.024390243902439	0.101116532910479
two-side-base-count model, all training data	HIP01499	TRBV13	2	0.0358565737051793	0.101116532910479
two-side-base-count model, all training data	HIP01501	TRBV13	2	0.0303030303030303	0.101116532910479
two-side-base-count model, all training data	HIP01571	TRBV13	2	0.0199004975124378	0.101116532910479
two-side-base-count model, all training data	HIP01582	TRBV13	2	0.02088772845953	0.101116532910479
two-side-base-count model, all training data	HIP01596	TRBV13	2	0.029806259314456	0.101116532910479
two-side-base-count model, all training data	HIP01597	TRBV13	2	0.0409276944065484	0.101116532910479
two-side-base-count model, all training data	HIP01765	TRBV13	2	0.134920634920635	0.101116532910479
two-side-base-count model, all training data	HIP01795	TRBV13	2	0.0300632911392405	0.101116532910479
two-side-base-count model, all training data	HIP01797	TRBV13	2	0.028892455858748	0.101116532910479
two-side-base-count model, all training data	HIP01798	TRBV13	2	0.0202863961813843	0.101116532910479
two-side-base-count model, all training data	HIP01805	TRBV13	2	0.0216998191681736	0.101116532910479
two-side-base-count model, all training data	HIP01820	TRBV13	2	0.0343915343915344	0.101116532910479
two-side-base-count model, all training data	HIP01850	TRBV13	2	0.023943661971831	0.101116532910479
two-side-base-count model, all training data	HIP01856	TRBV13	2	0.0342465753424658	0.101116532910479
two-side-base-count model, all training data	HIP01865	TRBV13	2	0.104347826086957	0.101116532910479
two-side-base-count model, all training data	HIP01867	TRBV13	2	0.0708333333333333	0.101116532910479
two-side-base-count model, all training data	HIP01870	TRBV13	2	0.0276872964169381	0.101116532910479
two-side-base-count model, all training data	HIP01947	TRBV13	2	0.0368324125230203	0.101116532910479
two-side-base-count model, all training data	HIP02024	TRBV13	2	0.0337552742616034	0.101116532910479
two-side-base-count model, all training data	HIP02078	TRBV13	2	0.041970802919708	0.101116532910479
two-side-base-count model, all training data	HIP02090	TRBV13	2	0.0453938584779706	0.101116532910479
two-side-base-count model, all training data	HIP02103	TRBV13	2	0.0347305389221557	0.101116532910479
two-side-base-count model, all training data	HIP02112	TRBV13	2	0.036112934996717	0.101116532910479
two-side-base-count model, all training data	HIP02126	TRBV13	2	0.0253929866989117	0.101116532910479
two-side-base-count model, all training data	HIP02271	TRBV13	2	0.0291120815138282	0.101116532910479
two-side-base-count model, all training data	HIP02663	TRBV13	2	0.0253164556962025	0.101116532910479
two-side-base-count model, all training data	HIP02734	TRBV13	2	0.0237467018469657	0.101116532910479
two-side-base-count model, all training data	HIP02737	TRBV13	2	0.0230572160546541	0.101116532910479
two-side-base-count model, all training data	HIP02742	TRBV13	2	0.0409356725146199	0.101116532910479
two-side-base-count model, all training data	HIP02780	TRBV13	2	0.0448717948717949	0.101116532910479
two-side-base-count model, all training data	HIP02790	TRBV13	2	0.0539568345323741	0.101116532910479
two-side-base-count model, all training data	HIP02805	TRBV13	2	0.0269058295964126	0.101116532910479
two-side-base-count model, all training data	HIP02811	TRBV13	2	0.0259128386336867	0.101116532910479
two-side-base-count model, all training data	HIP02820	TRBV13	2	0.0239651416122004	0.101116532910479
two-side-base-count model, all training data	HIP02848	TRBV13	2	0.0271739130434783	0.101116532910479
two-side-base-count model, all training data	HIP02855	TRBV13	2	0.0268948655256724	0.101116532910479
two-side-base-count model, all training data	HIP02873	TRBV13	2	0.0359066427289048	0.101116532910479
two-side-base-count model, all training data	HIP02875	TRBV13	2	0.0335664335664336	0.101116532910479
two-side-base-count model, all training data	HIP02877	TRBV13	2	0.0447761194029851	0.101116532910479
two-side-base-count model, all training data	HIP02928	TRBV13	2	0.0351699882766706	0.101116532910479
two-side-base-count model, all training data	HIP02931	TRBV13	2	0.0289532293986637	0.101116532910479
two-side-base-count model, all training data	HIP02947	TRBV13	2	0.0261282660332542	0.101116532910479
two-side-base-count model, all training data	HIP02962	TRBV13	2	0.023543990086741	0.101116532910479
two-side-base-count model, all training data	HIP02997	TRBV13	2	0.0335097001763668	0.101116532910479
two-side-base-count model, all training data	HIP03004	TRBV13	2	0.0361726954492415	0.101116532910479
two-side-base-count model, all training data	HIP03099	TRBV13	2	0.0327380952380952	0.101116532910479
two-side-base-count model, all training data	HIP03107	TRBV13	2	0.06	0.101116532910479
two-side-base-count model, all training data	HIP03111	TRBV13	2	0.0348258706467662	0.101116532910479
two-side-base-count model, all training data	HIP03125	TRBV13	2	0.0381471389645777	0.101116532910479
two-side-base-count model, all training data	HIP03184	TRBV13	2	0.0454545454545455	0.101116532910479
two-side-base-count model, all training data	HIP03194	TRBV13	2	0.0328638497652582	0.101116532910479
two-side-base-count model, all training data	HIP03197	TRBV13	2	0.0318021201413428	0.101116532910479
two-side-base-count model, all training data	HIP03216	TRBV13	2	0.050131926121372	0.101116532910479
two-side-base-count model, all training data	HIP03228	TRBV13	2	0.0376016260162602	0.101116532910479
two-side-base-count model, all training data	HIP03233	TRBV13	2	0.0377969762419006	0.101116532910479
two-side-base-count model, all training data	HIP03236	TRBV13	2	0.0361328125	0.101116532910479
two-side-base-count model, all training data	HIP03275	TRBV13	2	0.0308641975308642	0.101116532910479
two-side-base-count model, all training data	HIP03370	TRBV13	2	0.03	0.101116532910479
two-side-base-count model, all training data	HIP03378	TRBV13	2	0.0253968253968254	0.101116532910479
two-side-base-count model, all training data	HIP03381	TRBV13	2	0.0239294710327456	0.101116532910479
two-side-base-count model, all training data	HIP03383	TRBV13	2	0.0581395348837209	0.101116532910479
two-side-base-count model, all training data	HIP03385	TRBV13	2	0.0542635658914729	0.101116532910479
two-side-base-count model, all training data	HIP03484	TRBV13	2	0.0478087649402391	0.101116532910479
two-side-base-count model, all training data	HIP03494	TRBV13	2	0.0271493212669683	0.101116532910479
two-side-base-count model, all training data	HIP03495	TRBV13	2	0.0340909090909091	0.101116532910479
two-side-base-count model, all training data	HIP03502	TRBV13	2	0.0255102040816327	0.101116532910479
two-side-base-count model, all training data	HIP03505	TRBV13	2	0.0336700336700337	0.101116532910479
two-side-base-count model, all training data	HIP03511	TRBV13	2	0.0227272727272727	0.101116532910479
two-side-base-count model, all training data	HIP03591	TRBV13	2	0.0274509803921569	0.101116532910479
two-side-base-count model, all training data	HIP03592	TRBV13	2	0.0254957507082153	0.101116532910479
two-side-base-count model, all training data	HIP03597	TRBV13	2	0.0328947368421053	0.101116532910479
two-side-base-count model, all training data	HIP03618	TRBV13	2	0.0297805642633229	0.101116532910479
two-side-base-count model, all training data	HIP03628	TRBV13	2	0.0383631713554987	0.101116532910479
two-side-base-count model, all training data	HIP03630	TRBV13	2	0.0304	0.101116532910479
two-side-base-count model, all training data	HIP03651	TRBV13	2	0.0271940667490729	0.101116532910479
two-side-base-count model, all training data	HIP03677	TRBV13	2	0.0305206463195691	0.101116532910479
two-side-base-count model, all training data	HIP03678	TRBV13	2	0.0332640332640333	0.101116532910479
two-side-base-count model, all training data	HIP03685	TRBV13	2	0.0540540540540541	0.101116532910479
two-side-base-count model, all training data	HIP03693	TRBV13	2	0.0279850746268657	0.101116532910479
two-side-base-count model, all training data	HIP03695	TRBV13	2	0.0391459074733096	0.101116532910479
two-side-base-count model, all training data	HIP03720	TRBV13	2	0.0187353629976581	0.101116532910479
two-side-base-count model, all training data	HIP03732	TRBV13	2	0.0264705882352941	0.101116532910479
two-side-base-count model, all training data	HIP03746	TRBV13	2	0.0339425587467363	0.101116532910479
two-side-base-count model, all training data	HIP03807	TRBV13	2	0.0205696202531646	0.101116532910479
two-side-base-count model, all training data	HIP03812	TRBV13	2	0.032017075773746	0.101116532910479
two-side-base-count model, all training data	HIP03814	TRBV13	2	0.0372565622353937	0.101116532910479
two-side-base-count model, all training data	HIP04455	TRBV13	2	0.0838323353293413	0.101116532910479
two-side-base-count model, all training data	HIP04464	TRBV13	2	0.0639269406392694	0.101116532910479
two-side-base-count model, all training data	HIP04471	TRBV13	2	0.0359168241965974	0.101116532910479
two-side-base-count model, all training data	HIP04475	TRBV13	2	0.0205303678357571	0.101116532910479
two-side-base-count model, all training data	HIP04480	TRBV13	2	0.0174672489082969	0.101116532910479
two-side-base-count model, all training data	HIP04498	TRBV13	2	0.0236453201970443	0.101116532910479
two-side-base-count model, all training data	HIP04509	TRBV13	2	0.0250481695568401	0.101116532910479
two-side-base-count model, all training data	HIP04510	TRBV13	2	0.0154738878143133	0.101116532910479
two-side-base-count model, all training data	HIP04511	TRBV13	2	0.0405063291139241	0.101116532910479
two-side-base-count model, all training data	HIP04527	TRBV13	2	0.0426065162907268	0.101116532910479
two-side-base-count model, all training data	HIP04532	TRBV13	2	0.0274725274725275	0.101116532910479
two-side-base-count model, all training data	HIP04545	TRBV13	2	0.0343698854337152	0.101116532910479
two-side-base-count model, all training data	HIP04552	TRBV13	2	0.0268987341772152	0.101116532910479
two-side-base-count model, all training data	HIP04555	TRBV13	2	0.02734375	0.101116532910479
two-side-base-count model, all training data	HIP04576	TRBV13	2	0.0358166189111748	0.101116532910479
two-side-base-count model, all training data	HIP04578	TRBV13	2	0.023030303030303	0.101116532910479
two-side-base-count model, all training data	HIP04597	TRBV13	2	0.032520325203252	0.101116532910479
two-side-base-count model, all training data	HIP04605	TRBV13	2	0.0187265917602996	0.101116532910479
two-side-base-count model, all training data	HIP04611	TRBV13	2	0.0347593582887701	0.101116532910479
two-side-base-count model, all training data	HIP04634	TRBV13	2	0.0342541436464088	0.101116532910479
two-side-base-count model, all training data	HIP04958	TRBV13	2	0.0204081632653061	0.101116532910479
two-side-base-count model, all training data	HIP05311	TRBV13	2	0.0270935960591133	0.101116532910479
two-side-base-count model, all training data	HIP05331	TRBV13	2	0.00952380952380953	0.101116532910479
two-side-base-count model, all training data	HIP05377	TRBV13	2	0.0333333333333333	0.101116532910479
two-side-base-count model, all training data	HIP05388	TRBV13	2	0.0369897959183673	0.101116532910479
two-side-base-count model, all training data	HIP05390	TRBV13	2	0.0332278481012658	0.101116532910479
two-side-base-count model, all training data	HIP05398	TRBV13	2	0.0465631929046563	0.101116532910479
two-side-base-count model, all training data	HIP05405	TRBV13	2	0.0452755905511811	0.101116532910479
two-side-base-count model, all training data	HIP05409	TRBV13	2	0.0289296046287367	0.101116532910479
two-side-base-count model, all training data	HIP05434	TRBV13	2	0.0254988913525499	0.101116532910479
two-side-base-count model, all training data	HIP05437	TRBV13	2	0.0182529335071708	0.101116532910479
two-side-base-count model, all training data	HIP05444	TRBV13	2	0.0302083333333333	0.101116532910479
two-side-base-count model, all training data	HIP05455	TRBV13	2	0.042042042042042	0.101116532910479
two-side-base-count model, all training data	HIP05460	TRBV13	2	0.0247678018575851	0.101116532910479
two-side-base-count model, all training data	HIP05467	TRBV13	2	0.0292397660818713	0.101116532910479
two-side-base-count model, all training data	HIP05524	TRBV13	2	0.0244755244755245	0.101116532910479
two-side-base-count model, all training data	HIP05533	TRBV13	2	0.0248520710059172	0.101116532910479
two-side-base-count model, all training data	HIP05535	TRBV13	2	0.0263157894736842	0.101116532910479
two-side-base-count model, all training data	HIP05540	TRBV13	2	0.0250368188512518	0.101116532910479
two-side-base-count model, all training data	HIP05551	TRBV13	2	0.0169172932330827	0.101116532910479
two-side-base-count model, all training data	HIP05552	TRBV13	2	0.0638297872340426	0.101116532910479
two-side-base-count model, all training data	HIP05559	TRBV13	2	0.0344827586206897	0.101116532910479
two-side-base-count model, all training data	HIP05561	TRBV13	2	0.0407725321888412	0.101116532910479
two-side-base-count model, all training data	HIP05563	TRBV13	2	0.0240384615384615	0.101116532910479
two-side-base-count model, all training data	HIP05574	TRBV13	2	0.029925187032419	0.101116532910479
two-side-base-count model, all training data	HIP05578	TRBV13	2	0.0290205562273277	0.101116532910479
two-side-base-count model, all training data	HIP05590	TRBV13	2	0.0275590551181102	0.101116532910479
two-side-base-count model, all training data	HIP05595	TRBV13	2	0.064638783269962	0.101116532910479
two-side-base-count model, all training data	HIP05665	TRBV13	2	0.0368421052631579	0.101116532910479
two-side-base-count model, all training data	HIP05757	TRBV13	2	0.0277777777777778	0.101116532910479
two-side-base-count model, all training data	HIP05763	TRBV13	2	0	0.101116532910479
two-side-base-count model, all training data	HIP05815	TRBV13	2	0.0309917355371901	0.101116532910479
two-side-base-count model, all training data	HIP05817	TRBV13	2	0.0428015564202335	0.101116532910479
two-side-base-count model, all training data	HIP05832	TRBV13	2	0.0254041570438799	0.101116532910479
two-side-base-count model, all training data	HIP05838	TRBV13	2	0.033210332103321	0.101116532910479
two-side-base-count model, all training data	HIP05841	TRBV13	2	0.029040404040404	0.101116532910479
two-side-base-count model, all training data	HIP05934	TRBV13	2	0.0843373493975904	0.101116532910479
two-side-base-count model, all training data	HIP05941	TRBV13	2	0.0361663652802893	0.101116532910479
two-side-base-count model, all training data	HIP05942	TRBV13	2	0.0290178571428571	0.101116532910479
two-side-base-count model, all training data	HIP05948	TRBV13	2	0.0775862068965517	0.101116532910479
two-side-base-count model, all training data	HIP05960	TRBV13	2	0.0256410256410256	0.101116532910479
two-side-base-count model, all training data	HIP06191	TRBV13	2	0.0353130016051364	0.101116532910479
two-side-base-count model, all training data	HIP07754	TRBV13	2	0.0368098159509202	0.101116532910479
two-side-base-count model, all training data	HIP08076	TRBV13	2	0.0197086546700943	0.101116532910479
two-side-base-count model, all training data	HIP08200	TRBV13	2	0.0414634146341463	0.101116532910479
two-side-base-count model, all training data	HIP08223	TRBV13	2	0.0386266094420601	0.101116532910479
two-side-base-count model, all training data	HIP08230	TRBV13	2	0.0285714285714286	0.101116532910479
two-side-base-count model, all training data	HIP08236	TRBV13	2	0.0277777777777778	0.101116532910479
two-side-base-count model, all training data	HIP08305	TRBV13	2	0.0336906584992343	0.101116532910479
two-side-base-count model, all training data	HIP08337	TRBV13	2	0.0365296803652968	0.101116532910479
two-side-base-count model, all training data	HIP08339	TRBV13	2	0.0430769230769231	0.101116532910479
two-side-base-count model, all training data	HIP08345	TRBV13	2	0.0188133140376266	0.101116532910479
two-side-base-count model, all training data	HIP08346	TRBV13	2	0.0372983870967742	0.101116532910479
two-side-base-count model, all training data	HIP08389	TRBV13	2	0.03905540417802	0.101116532910479
two-side-base-count model, all training data	HIP08399	TRBV13	2	0.0244200244200244	0.101116532910479
two-side-base-count model, all training data	HIP08400	TRBV13	2	0.0122887864823349	0.101116532910479
two-side-base-count model, all training data	HIP08439	TRBV13	2	0.0301441677588467	0.101116532910479
two-side-base-count model, all training data	HIP08499	TRBV13	2	0.0245202558635394	0.101116532910479
two-side-base-count model, all training data	HIP08507	TRBV13	2	0.037962962962963	0.101116532910479
two-side-base-count model, all training data	HIP08521	TRBV13	2	0.0386740331491713	0.101116532910479
two-side-base-count model, all training data	HIP08596	TRBV13	2	0.0827067669172932	0.101116532910479
two-side-base-count model, all training data	HIP08598	TRBV13	2	0.0286241920590951	0.101116532910479
two-side-base-count model, all training data	HIP08653	TRBV13	2	0.039136302294197	0.101116532910479
two-side-base-count model, all training data	HIP08702	TRBV13	2	0.0303430079155673	0.101116532910479
two-side-base-count model, all training data	HIP08710	TRBV13	2	0.0271604938271605	0.101116532910479
two-side-base-count model, all training data	HIP08711	TRBV13	2	0.0281065088757396	0.101116532910479
two-side-base-count model, all training data	HIP08725	TRBV13	2	0.0318257956448911	0.101116532910479
two-side-base-count model, all training data	HIP08792	TRBV13	2	0.0285714285714286	0.101116532910479
two-side-base-count model, all training data	HIP08805	TRBV13	2	0.0363516192994052	0.101116532910479
two-side-base-count model, all training data	HIP08816	TRBV13	2	0.033500837520938	0.101116532910479
two-side-base-count model, all training data	HIP08821	TRBV13	2	0.025	0.101116532910479
two-side-base-count model, all training data	HIP08827	TRBV13	2	0.0212264150943396	0.101116532910479
two-side-base-count model, all training data	HIP08888	TRBV13	2	0.0324737344794651	0.101116532910479
two-side-base-count model, all training data	HIP08890	TRBV13	2	0.0241635687732342	0.101116532910479
two-side-base-count model, all training data	HIP08972	TRBV13	2	0.0339892665474061	0.101116532910479
two-side-base-count model, all training data	HIP08977	TRBV13	2	0.0365853658536585	0.101116532910479
two-side-base-count model, all training data	HIP08986	TRBV13	2	0.0289855072463768	0.101116532910479
two-side-base-count model, all training data	HIP08989	TRBV13	2	0.0243632336655593	0.101116532910479
two-side-base-count model, all training data	HIP09001	TRBV13	2	0.0243266724587315	0.101116532910479
two-side-base-count model, all training data	HIP09020	TRBV13	2	0.0300884955752212	0.101116532910479
two-side-base-count model, all training data	HIP09022	TRBV13	2	0.0288659793814433	0.101116532910479
two-side-base-count model, all training data	HIP09026	TRBV13	2	0.0296662546353523	0.101116532910479
two-side-base-count model, all training data	HIP09029	TRBV13	2	0.0271055179090029	0.101116532910479
two-side-base-count model, all training data	HIP09041	TRBV13	2	0.0130293159609121	0.101116532910479
two-side-base-count model, all training data	HIP09046	TRBV13	2	0.0213836477987421	0.101116532910479
two-side-base-count model, all training data	HIP09051	TRBV13	2	0.0186125211505922	0.101116532910479
two-side-base-count model, all training data	HIP09062	TRBV13	2	0.0297324083250743	0.101116532910479
two-side-base-count model, all training data	HIP09097	TRBV13	2	0.0376811594202899	0.101116532910479
two-side-base-count model, all training data	HIP09118	TRBV13	2	0.0213675213675214	0.101116532910479
two-side-base-count model, all training data	HIP09119	TRBV13	2	0.0342857142857143	0.101116532910479
two-side-base-count model, all training data	HIP09122	TRBV13	2	0.0296465222348917	0.101116532910479
two-side-base-count model, all training data	HIP09150	TRBV13	2	0.0402684563758389	0.101116532910479
two-side-base-count model, all training data	HIP09159	TRBV13	2	0.016260162601626	0.101116532910479
two-side-base-count model, all training data	HIP09190	TRBV13	2	0.0305755395683453	0.101116532910479
two-side-base-count model, all training data	HIP09235	TRBV13	2	0.0193452380952381	0.101116532910479
two-side-base-count model, all training data	HIP09253	TRBV13	2	0.0305907172995781	0.101116532910479
two-side-base-count model, all training data	HIP09284	TRBV13	2	0.0223978919631094	0.101116532910479
two-side-base-count model, all training data	HIP09344	TRBV13	2	0.043026706231454	0.101116532910479
two-side-base-count model, all training data	HIP09364	TRBV13	2	0.041958041958042	0.101116532910479
two-side-base-count model, all training data	HIP09365	TRBV13	2	0.0286659316427784	0.101116532910479
two-side-base-count model, all training data	HIP09366	TRBV13	2	0.0283400809716599	0.101116532910479
two-side-base-count model, all training data	HIP09430	TRBV13	2	0.0210674157303371	0.101116532910479
two-side-base-count model, all training data	HIP09559	TRBV13	2	0.032967032967033	0.101116532910479
two-side-base-count model, all training data	HIP09624	TRBV13	2	0.0524193548387097	0.101116532910479
two-side-base-count model, all training data	HIP09681	TRBV13	2	0.0785714285714286	0.101116532910479
two-side-base-count model, all training data	HIP09775	TRBV13	2	0.04337899543379	0.101116532910479
two-side-base-count model, all training data	HIP09789	TRBV13	2	0.0286225402504472	0.101116532910479
two-side-base-count model, all training data	HIP10358	TRBV13	2	0.02	0.101116532910479
two-side-base-count model, all training data	HIP10376	TRBV13	2	0.0315186246418338	0.101116532910479
two-side-base-count model, all training data	HIP10377	TRBV13	2	0.0186706497386109	0.101116532910479
two-side-base-count model, all training data	HIP10389	TRBV13	2	0.0290858725761773	0.101116532910479
two-side-base-count model, all training data	HIP10408	TRBV13	2	0.0272904483430799	0.101116532910479
two-side-base-count model, all training data	HIP10424	TRBV13	2	0.0337078651685393	0.101116532910479
two-side-base-count model, all training data	HIP10443	TRBV13	2	0.037344398340249	0.101116532910479
two-side-base-count model, all training data	HIP10445	TRBV13	2	0.0213740458015267	0.101116532910479
two-side-base-count model, all training data	HIP10447	TRBV13	2	0.0295081967213115	0.101116532910479
two-side-base-count model, all training data	HIP10480	TRBV13	2	0.0356371490280778	0.101116532910479
two-side-base-count model, all training data	HIP10507	TRBV13	2	0.026602176541717	0.101116532910479
two-side-base-count model, all training data	HIP10514	TRBV13	2	0.0299479166666667	0.101116532910479
two-side-base-count model, all training data	HIP10545	TRBV13	2	0.0291970802919708	0.101116532910479
two-side-base-count model, all training data	HIP10564	TRBV13	2	0.0285132382892057	0.101116532910479
two-side-base-count model, all training data	HIP10568	TRBV13	2	0.0283950617283951	0.101116532910479
two-side-base-count model, all training data	HIP10597	TRBV13	2	0.0430379746835443	0.101116532910479
two-side-base-count model, all training data	HIP10602	TRBV13	2	0.0473484848484848	0.101116532910479
two-side-base-count model, all training data	HIP10639	TRBV13	2	0.0317919075144509	0.101116532910479
two-side-base-count model, all training data	HIP10669	TRBV13	2	0.032979976442874	0.101116532910479
two-side-base-count model, all training data	HIP10694	TRBV13	2	0.0535714285714286	0.101116532910479
two-side-base-count model, all training data	HIP10716	TRBV13	2	0.0300618921308576	0.101116532910479
two-side-base-count model, all training data	HIP10726	TRBV13	2	0.0566037735849057	0.101116532910479
two-side-base-count model, all training data	HIP10730	TRBV13	2	0.0268456375838926	0.101116532910479
two-side-base-count model, all training data	HIP10746	TRBV13	2	0.0292887029288703	0.101116532910479
two-side-base-count model, all training data	HIP10759	TRBV13	2	0.0513513513513514	0.101116532910479
two-side-base-count model, all training data	HIP10787	TRBV13	2	0.0296803652968037	0.101116532910479
two-side-base-count model, all training data	HIP10814	TRBV13	2	0.023021582733813	0.101116532910479
two-side-base-count model, all training data	HIP10815	TRBV13	2	0.0990990990990991	0.101116532910479
two-side-base-count model, all training data	HIP10817	TRBV13	2	0.0452488687782805	0.101116532910479
two-side-base-count model, all training data	HIP10820	TRBV13	2	0.0428015564202335	0.101116532910479
two-side-base-count model, all training data	HIP10821	TRBV13	2	0.0330578512396694	0.101116532910479
two-side-base-count model, all training data	HIP10823	TRBV13	2	0.0281862745098039	0.101116532910479
two-side-base-count model, all training data	HIP10846	TRBV13	2	0.0272606382978723	0.101116532910479
two-side-base-count model, all training data	HIP11058	TRBV13	2	0.0274725274725275	0.101116532910479
two-side-base-count model, all training data	HIP11513	TRBV13	2	0.036117381489842	0.101116532910479
two-side-base-count model, all training data	HIP11518	TRBV13	2	0.0374037403740374	0.101116532910479
two-side-base-count model, all training data	HIP11553	TRBV13	2	0.0393120393120393	0.101116532910479
two-side-base-count model, all training data	HIP11613	TRBV13	2	0.0291616038882139	0.101116532910479
two-side-base-count model, all training data	HIP11649	TRBV13	2	0.018641810918775	0.101116532910479
two-side-base-count model, all training data	HIP11711	TRBV13	2	0.0280373831775701	0.101116532910479
two-side-base-count model, all training data	HIP11717	TRBV13	2	0.0366748166259169	0.101116532910479
two-side-base-count model, all training data	HIP11758	TRBV13	2	0.0236486486486487	0.101116532910479
two-side-base-count model, all training data	HIP11774	TRBV13	2	0.0272727272727273	0.101116532910479
two-side-base-count model, all training data	HIP11784	TRBV13	2	0.0268292682926829	0.101116532910479
two-side-base-count model, all training data	HIP11845	TRBV13	2	0.0533333333333333	0.101116532910479
two-side-base-count model, all training data	HIP11857	TRBV13	2	0.0443349753694581	0.101116532910479
two-side-base-count model, all training data	HIP11937	TRBV13	2	0.0379310344827586	0.101116532910479
two-side-base-count model, all training data	HIP11989	TRBV13	2	0.0415400202634245	0.101116532910479
two-side-base-count model, all training data	HIP12034	TRBV13	2	0.0332705586942875	0.101116532910479
two-side-base-count model, all training data	HIP12088	TRBV13	2	0.0336894001643385	0.101116532910479
two-side-base-count model, all training data	HIP12091	TRBV13	2	0.051685393258427	0.101116532910479
two-side-base-count model, all training data	HIP12097	TRBV13	2	0.0383233532934132	0.101116532910479
two-side-base-count model, all training data	HIP12099	TRBV13	2	0.0277372262773723	0.101116532910479
two-side-base-count model, all training data	HIP12123	TRBV13	2	0.0317164179104478	0.101116532910479
two-side-base-count model, all training data	HIP12129	TRBV13	2	0.0384615384615385	0.101116532910479
two-side-base-count model, all training data	HIP12143	TRBV13	2	0.0437262357414449	0.101116532910479
two-side-base-count model, all training data	HIP12165	TRBV13	2	0.0343511450381679	0.101116532910479
two-side-base-count model, all training data	HIP12527	TRBV13	2	0.0333333333333333	0.101116532910479
two-side-base-count model, all training data	HIP12533	TRBV13	2	0.0265906932573599	0.101116532910479
two-side-base-count model, all training data	HIP12534	TRBV13	2	0.0300546448087432	0.101116532910479
two-side-base-count model, all training data	HIP12538	TRBV13	2	0.0305343511450382	0.101116532910479
two-side-base-count model, all training data	HIP12703	TRBV13	2	0.0168711656441718	0.101116532910479
two-side-base-count model, all training data	HIP12743	TRBV13	2	0.0247349823321555	0.101116532910479
two-side-base-count model, all training data	HIP12900	TRBV13	2	0.0457604306864065	0.101116532910479
two-side-base-count model, all training data	HIP12980	TRBV13	2	0.0332871012482663	0.101116532910479
two-side-base-count model, all training data	HIP13015	TRBV13	2	0.0353535353535354	0.101116532910479
two-side-base-count model, all training data	HIP13122	TRBV13	2	0.0473773265651438	0.101116532910479
two-side-base-count model, all training data	HIP13142	TRBV13	2	0.0303030303030303	0.101116532910479
two-side-base-count model, all training data	HIP13157	TRBV13	2	0.0235798499464094	0.101116532910479
two-side-base-count model, all training data	HIP13168	TRBV13	2	0.0315398886827458	0.101116532910479
two-side-base-count model, all training data	HIP13176	TRBV13	2	0.0346740638002774	0.101116532910479
two-side-base-count model, all training data	HIP13178	TRBV13	2	0.028169014084507	0.101116532910479
two-side-base-count model, all training data	HIP13183	TRBV13	2	0.0339195979899498	0.101116532910479
two-side-base-count model, all training data	HIP13185	TRBV13	2	0.0235849056603774	0.101116532910479
two-side-base-count model, all training data	HIP13193	TRBV13	2	0.0303030303030303	0.101116532910479
two-side-base-count model, all training data	HIP13198	TRBV13	2	0.0285035629453682	0.101116532910479
two-side-base-count model, all training data	HIP13206	TRBV13	2	0.0901639344262295	0.101116532910479
two-side-base-count model, all training data	HIP13209	TRBV13	2	0.0177165354330709	0.101116532910479
two-side-base-count model, all training data	HIP13214	TRBV13	2	0.0263157894736842	0.101116532910479
two-side-base-count model, all training data	HIP13217	TRBV13	2	0.0387755102040816	0.101116532910479
two-side-base-count model, all training data	HIP13220	TRBV13	2	0.0228013029315961	0.101116532910479
two-side-base-count model, all training data	HIP13227	TRBV13	2	0.0190677966101695	0.101116532910479
two-side-base-count model, all training data	HIP13228	TRBV13	2	0.0274193548387097	0.101116532910479
two-side-base-count model, all training data	HIP13230	TRBV13	2	0.0253164556962025	0.101116532910479
two-side-base-count model, all training data	HIP13233	TRBV13	2	0.0275103163686382	0.101116532910479
two-side-base-count model, all training data	HIP13244	TRBV13	2	0.0278260869565217	0.101116532910479
two-side-base-count model, all training data	HIP13245	TRBV13	2	0.024	0.101116532910479
two-side-base-count model, all training data	HIP13251	TRBV13	2	0.024024024024024	0.101116532910479
two-side-base-count model, all training data	HIP13252	TRBV13	2	0.0261845386533666	0.101116532910479
two-side-base-count model, all training data	HIP13256	TRBV13	2	0.0465549348230913	0.101116532910479
two-side-base-count model, all training data	HIP13263	TRBV13	2	0.0327102803738318	0.101116532910479
two-side-base-count model, all training data	HIP13265	TRBV13	2	0.0220064724919094	0.101116532910479
two-side-base-count model, all training data	HIP13274	TRBV13	2	0.0295566502463054	0.101116532910479
two-side-base-count model, all training data	HIP13276	TRBV13	2	0.0555555555555556	0.101116532910479
two-side-base-count model, all training data	HIP13284	TRBV13	2	0.0391061452513967	0.101116532910479
two-side-base-count model, all training data	HIP13291	TRBV13	2	0.0386064030131827	0.101116532910479
two-side-base-count model, all training data	HIP13294	TRBV13	2	0.0277777777777778	0.101116532910479
two-side-base-count model, all training data	HIP13296	TRBV13	2	0.0446428571428571	0.101116532910479
two-side-base-count model, all training data	HIP13303	TRBV13	2	0.0390492359932088	0.101116532910479
two-side-base-count model, all training data	HIP13306	TRBV13	2	0.0253623188405797	0.101116532910479
two-side-base-count model, all training data	HIP13309	TRBV13	2	0.0301724137931035	0.101116532910479
two-side-base-count model, all training data	HIP13311	TRBV13	2	0.0387858347386172	0.101116532910479
two-side-base-count model, all training data	HIP13318	TRBV13	2	0.0678733031674208	0.101116532910479
two-side-base-count model, all training data	HIP13319	TRBV13	2	0.0212765957446809	0.101116532910479
two-side-base-count model, all training data	HIP13324	TRBV13	2	0.0292740046838408	0.101116532910479
two-side-base-count model, all training data	HIP13325	TRBV13	2	0.0310834813499112	0.101116532910479
two-side-base-count model, all training data	HIP13350	TRBV13	2	0.0222575516693164	0.101116532910479
two-side-base-count model, all training data	HIP13352	TRBV13	2	0.0366412213740458	0.101116532910479
two-side-base-count model, all training data	HIP13355	TRBV13	2	0.0233682514101531	0.101116532910479
two-side-base-count model, all training data	HIP13360	TRBV13	2	0.0421545667447307	0.101116532910479
two-side-base-count model, all training data	HIP13361	TRBV13	2	0.0299145299145299	0.101116532910479
two-side-base-count model, all training data	HIP13363	TRBV13	2	0.038265306122449	0.101116532910479
two-side-base-count model, all training data	HIP13370	TRBV13	2	0.036144578313253	0.101116532910479
two-side-base-count model, all training data	HIP13376	TRBV13	2	0.0460992907801418	0.101116532910479
two-side-base-count model, all training data	HIP13383	TRBV13	2	0.0288600288600289	0.101116532910479
two-side-base-count model, all training data	HIP13396	TRBV13	2	0.0350162866449511	0.101116532910479
two-side-base-count model, all training data	HIP13402	TRBV13	2	0.0170940170940171	0.101116532910479
two-side-base-count model, all training data	HIP13414	TRBV13	2	0.0345345345345345	0.101116532910479
two-side-base-count model, all training data	HIP13427	TRBV13	2	0.022478386167147	0.101116532910479
two-side-base-count model, all training data	HIP13449	TRBV13	2	0.0281954887218045	0.101116532910479
two-side-base-count model, all training data	HIP13463	TRBV13	2	0.0417227456258412	0.101116532910479
two-side-base-count model, all training data	HIP13465	TRBV13	2	0.0449438202247191	0.101116532910479
two-side-base-count model, all training data	HIP13473	TRBV13	2	0.0254372019077901	0.101116532910479
two-side-base-count model, all training data	HIP13478	TRBV13	2	0.029126213592233	0.101116532910479
two-side-base-count model, all training data	HIP13489	TRBV13	2	0.0423892100192678	0.101116532910479
two-side-base-count model, all training data	HIP13497	TRBV13	2	0.0290178571428571	0.101116532910479
two-side-base-count model, all training data	HIP13505	TRBV13	2	0.0429447852760736	0.101116532910479
two-side-base-count model, all training data	HIP13511	TRBV13	2	0.0378912685337727	0.101116532910479
two-side-base-count model, all training data	HIP13513	TRBV13	2	0.0267952840300107	0.101116532910479
two-side-base-count model, all training data	HIP13515	TRBV13	2	0.121212121212121	0.101116532910479
two-side-base-count model, all training data	HIP13518	TRBV13	2	0.0176991150442478	0.101116532910479
two-side-base-count model, all training data	HIP13554	TRBV13	2	0.0253807106598985	0.101116532910479
two-side-base-count model, all training data	HIP13567	TRBV13	2	0.0294840294840295	0.101116532910479
two-side-base-count model, all training data	HIP13592	TRBV13	2	0.0291120815138282	0.101116532910479
two-side-base-count model, all training data	HIP13610	TRBV13	2	0.0334728033472803	0.101116532910479
two-side-base-count model, all training data	HIP13625	TRBV13	2	0.0469798657718121	0.101116532910479
two-side-base-count model, all training data	HIP13627	TRBV13	2	0.0435729847494553	0.101116532910479
two-side-base-count model, all training data	HIP13636	TRBV13	2	0.0288763339610797	0.101116532910479
two-side-base-count model, all training data	HIP13654	TRBV13	2	0.0322952710495963	0.101116532910479
two-side-base-count model, all training data	HIP13658	TRBV13	2	0.0477453580901857	0.101116532910479
two-side-base-count model, all training data	HIP13661	TRBV13	2	0.0439276485788114	0.101116532910479
two-side-base-count model, all training data	HIP13663	TRBV13	2	0.0292740046838408	0.101116532910479
two-side-base-count model, all training data	HIP13667	TRBV13	2	0.0429184549356223	0.101116532910479
two-side-base-count model, all training data	HIP13671	TRBV13	2	0.0324763193504736	0.101116532910479
two-side-base-count model, all training data	HIP13686	TRBV13	2	0.0338983050847458	0.101116532910479
two-side-base-count model, all training data	HIP13695	TRBV13	2	0.0336134453781513	0.101116532910479
two-side-base-count model, all training data	HIP13699	TRBV13	2	0.0285996055226824	0.101116532910479
two-side-base-count model, all training data	HIP13703	TRBV13	2	0.0572687224669604	0.101116532910479
two-side-base-count model, all training data	HIP13709	TRBV13	2	0.0257309941520468	0.101116532910479
two-side-base-count model, all training data	HIP13710	TRBV13	2	0.0186142709410548	0.101116532910479
two-side-base-count model, all training data	HIP13720	TRBV13	2	0.0348837209302326	0.101116532910479
two-side-base-count model, all training data	HIP13722	TRBV13	2	0.0423280423280423	0.101116532910479
two-side-base-count model, all training data	HIP13736	TRBV13	2	0.0551948051948052	0.101116532910479
two-side-base-count model, all training data	HIP13741	TRBV13	2	0.029082774049217	0.101116532910479
two-side-base-count model, all training data	HIP13746	TRBV13	2	0.035031847133758	0.101116532910479
two-side-base-count model, all training data	HIP13749	TRBV13	2	0.037037037037037	0.101116532910479
two-side-base-count model, all training data	HIP13751	TRBV13	2	0.038716814159292	0.101116532910479
two-side-base-count model, all training data	HIP13753	TRBV13	2	0	0.101116532910479
two-side-base-count model, all training data	HIP13754	TRBV13	2	0.0262828535669587	0.101116532910479
two-side-base-count model, all training data	HIP13757	TRBV13	2	0.0212314225053079	0.101116532910479
two-side-base-count model, all training data	HIP13760	TRBV13	2	0.0823529411764706	0.101116532910479
two-side-base-count model, all training data	HIP13764	TRBV13	2	0.0415800415800416	0.101116532910479
two-side-base-count model, all training data	HIP13766	TRBV13	2	0.021978021978022	0.101116532910479
two-side-base-count model, all training data	HIP13769	TRBV13	2	0.0290909090909091	0.101116532910479
two-side-base-count model, all training data	HIP13771	TRBV13	2	0.0217821782178218	0.101116532910479
two-side-base-count model, all training data	HIP13773	TRBV13	2	0.0441176470588235	0.101116532910479
two-side-base-count model, all training data	HIP13774	TRBV13	2	0.0164319248826291	0.101116532910479
two-side-base-count model, all training data	HIP13777	TRBV13	2	0.0280528052805281	0.101116532910479
two-side-base-count model, all training data	HIP13780	TRBV13	2	0.0244604316546763	0.101116532910479
two-side-base-count model, all training data	HIP13782	TRBV13	2	0.048	0.101116532910479
two-side-base-count model, all training data	HIP13786	TRBV13	2	0.032016348773842	0.101116532910479
two-side-base-count model, all training data	HIP13789	TRBV13	2	0.0415472779369628	0.101116532910479
two-side-base-count model, all training data	HIP13793	TRBV13	2	0.0383211678832117	0.101116532910479
two-side-base-count model, all training data	HIP13794	TRBV13	2	0.0290178571428571	0.101116532910479
two-side-base-count model, all training data	HIP13796	TRBV13	2	0.0310077519379845	0.101116532910479
two-side-base-count model, all training data	HIP13800	TRBV13	2	0.0571428571428571	0.101116532910479
two-side-base-count model, all training data	HIP13803	TRBV13	2	0.0390070921985816	0.101116532910479
two-side-base-count model, all training data	HIP13806	TRBV13	2	0.0337662337662338	0.101116532910479
two-side-base-count model, all training data	HIP13809	TRBV13	2	0.0884615384615385	0.101116532910479
two-side-base-count model, all training data	HIP13810	TRBV13	2	0.00980392156862745	0.101116532910479
two-side-base-count model, all training data	HIP13812	TRBV13	2	0.0222222222222222	0.101116532910479
two-side-base-count model, all training data	HIP13814	TRBV13	2	0.024390243902439	0.101116532910479
two-side-base-count model, all training data	HIP13818	TRBV13	2	0.0256410256410256	0.101116532910479
two-side-base-count model, all training data	HIP13822	TRBV13	2	0.0231660231660232	0.101116532910479
two-side-base-count model, all training data	HIP13823	TRBV13	2	0.0346320346320346	0.101116532910479
two-side-base-count model, all training data	HIP13831	TRBV13	2	0.0294117647058824	0.101116532910479
two-side-base-count model, all training data	HIP13833	TRBV13	2	0.0245700245700246	0.101116532910479
two-side-base-count model, all training data	HIP13847	TRBV13	2	0.0416666666666667	0.101116532910479
two-side-base-count model, all training data	HIP13848	TRBV13	2	0.0397553516819572	0.101116532910479
two-side-base-count model, all training data	HIP13852	TRBV13	2	0.0353817504655493	0.101116532910479
two-side-base-count model, all training data	HIP13853	TRBV13	2	0.0335070737155622	0.101116532910479
two-side-base-count model, all training data	HIP13854	TRBV13	2	0.032	0.101116532910479
two-side-base-count model, all training data	HIP13856	TRBV13	2	0.03710407239819	0.101116532910479
two-side-base-count model, all training data	HIP13857	TRBV13	2	0.0454545454545455	0.101116532910479
two-side-base-count model, all training data	HIP13859	TRBV13	2	0.0450980392156863	0.101116532910479
two-side-base-count model, all training data	HIP13860	TRBV13	2	0.0272232304900182	0.101116532910479
two-side-base-count model, all training data	HIP13865	TRBV13	2	0.0311614730878187	0.101116532910479
two-side-base-count model, all training data	HIP13869	TRBV13	2	0.0450819672131148	0.101116532910479
two-side-base-count model, all training data	HIP13871	TRBV13	2	0.0246734397677794	0.101116532910479
two-side-base-count model, all training data	HIP13875	TRBV13	2	0.0677966101694915	0.101116532910479
two-side-base-count model, all training data	HIP13877	TRBV13	2	0.0339976553341149	0.101116532910479
two-side-base-count model, all training data	HIP13880	TRBV13	2	0.040920716112532	0.101116532910479
two-side-base-count model, all training data	HIP13887	TRBV13	2	0.0314735336194564	0.101116532910479
two-side-base-count model, all training data	HIP13893	TRBV13	2	0.0213492741246798	0.101116532910479
two-side-base-count model, all training data	HIP13894	TRBV13	2	0.0497737556561086	0.101116532910479
two-side-base-count model, all training data	HIP13900	TRBV13	2	0.0319767441860465	0.101116532910479
two-side-base-count model, all training data	HIP13902	TRBV13	2	0.0300500834724541	0.101116532910479
two-side-base-count model, all training data	HIP13903	TRBV13	2	0.0301369863013699	0.101116532910479
two-side-base-count model, all training data	HIP13911	TRBV13	2	0.0298136645962733	0.101116532910479
two-side-base-count model, all training data	HIP13916	TRBV13	2	0.033210332103321	0.101116532910479
two-side-base-count model, all training data	HIP13919	TRBV13	2	0.032994923857868	0.101116532910479
two-side-base-count model, all training data	HIP13920	TRBV13	2	0.0297397769516729	0.101116532910479
two-side-base-count model, all training data	HIP13923	TRBV13	2	0.0333333333333333	0.101116532910479
two-side-base-count model, all training data	HIP13926	TRBV13	2	0.0329754601226994	0.101116532910479
two-side-base-count model, all training data	HIP13928	TRBV13	2	0.0284775465498357	0.101116532910479
two-side-base-count model, all training data	HIP13929	TRBV13	2	0.0418410041841004	0.101116532910479
two-side-base-count model, all training data	HIP13932	TRBV13	2	0.0326530612244898	0.101116532910479
two-side-base-count model, all training data	HIP13933	TRBV13	2	0.0249520153550864	0.101116532910479
two-side-base-count model, all training data	HIP13935	TRBV13	2	0.0282608695652174	0.101116532910479
two-side-base-count model, all training data	HIP13938	TRBV13	2	0.0459183673469388	0.101116532910479
two-side-base-count model, all training data	HIP13939	TRBV13	2	0.0405405405405405	0.101116532910479
two-side-base-count model, all training data	HIP13941	TRBV13	2	0.0310765815760266	0.101116532910479
two-side-base-count model, all training data	HIP13944	TRBV13	2	0.0175438596491228	0.101116532910479
two-side-base-count model, all training data	HIP13945	TRBV13	2	0.0330882352941177	0.101116532910479
two-side-base-count model, all training data	HIP13947	TRBV13	2	0.0525164113785558	0.101116532910479
two-side-base-count model, all training data	HIP13949	TRBV13	2	0.0384615384615385	0.101116532910479
two-side-base-count model, all training data	HIP13951	TRBV13	2	0.0580912863070539	0.101116532910479
two-side-base-count model, all training data	HIP13954	TRBV13	2	0.0204271123491179	0.101116532910479
two-side-base-count model, all training data	HIP13956	TRBV13	2	0.0178217821782178	0.101116532910479
two-side-base-count model, all training data	HIP13958	TRBV13	2	0.0442073170731707	0.101116532910479
two-side-base-count model, all training data	HIP13961	TRBV13	2	0.0368421052631579	0.101116532910479
two-side-base-count model, all training data	HIP13962	TRBV13	2	0.0285714285714286	0.101116532910479
two-side-base-count model, all training data	HIP13964	TRBV13	2	0.0330188679245283	0.101116532910479
two-side-base-count model, all training data	HIP13966	TRBV13	2	0.0277264325323475	0.101116532910479
two-side-base-count model, all training data	HIP13967	TRBV13	2	0.0336633663366337	0.101116532910479
two-side-base-count model, all training data	HIP13972	TRBV13	2	0.0336538461538462	0.101116532910479
two-side-base-count model, all training data	HIP13975	TRBV13	2	0.039908779931585	0.101116532910479
two-side-base-count model, all training data	HIP13976	TRBV13	2	0.0313807531380753	0.101116532910479
two-side-base-count model, all training data	HIP13978	TRBV13	2	0.0338101430429129	0.101116532910479
two-side-base-count model, all training data	HIP13981	TRBV13	2	0.0366088631984586	0.101116532910479
two-side-base-count model, all training data	HIP13983	TRBV13	2	0.0309477756286267	0.101116532910479
two-side-base-count model, all training data	HIP13986	TRBV13	2	0.0196335078534031	0.101116532910479
two-side-base-count model, all training data	HIP13987	TRBV13	2	0.0283251231527094	0.101116532910479
two-side-base-count model, all training data	HIP13988	TRBV13	2	0.0262008733624454	0.101116532910479
two-side-base-count model, all training data	HIP13989	TRBV13	2	0.0300751879699248	0.101116532910479
two-side-base-count model, all training data	HIP13992	TRBV13	2	0.0412979351032448	0.101116532910479
two-side-base-count model, all training data	HIP13994	TRBV13	2	0.0311926605504587	0.101116532910479
two-side-base-count model, all training data	HIP13996	TRBV13	2	0.0121580547112462	0.101116532910479
two-side-base-count model, all training data	HIP14000	TRBV13	2	0.0362554112554113	0.101116532910479
two-side-base-count model, all training data	HIP14004	TRBV13	2	0.0313531353135314	0.101116532910479
two-side-base-count model, all training data	HIP14007	TRBV13	2	0.020746887966805	0.101116532910479
two-side-base-count model, all training data	HIP14009	TRBV13	2	0.0172872340425532	0.101116532910479
two-side-base-count model, all training data	HIP14014	TRBV13	2	0.0267716535433071	0.101116532910479
two-side-base-count model, all training data	HIP14015	TRBV13	2	0.0197368421052632	0.101116532910479
two-side-base-count model, all training data	HIP14016	TRBV13	2	0.0231990231990232	0.101116532910479
two-side-base-count model, all training data	HIP14018	TRBV13	2	0.0211864406779661	0.101116532910479
two-side-base-count model, all training data	HIP14020	TRBV13	2	0.0444964871194379	0.101116532910479
two-side-base-count model, all training data	HIP14022	TRBV13	2	0.0478955007256894	0.101116532910479
two-side-base-count model, all training data	HIP14024	TRBV13	2	0.021505376344086	0.101116532910479
two-side-base-count model, all training data	HIP14028	TRBV13	2	0.0503875968992248	0.101116532910479
two-side-base-count model, all training data	HIP14030	TRBV13	2	0.036745406824147	0.101116532910479
two-side-base-count model, all training data	HIP14034	TRBV13	2	0.0244716351501669	0.101116532910479
two-side-base-count model, all training data	HIP14036	TRBV13	2	0.0402802101576182	0.101116532910479
two-side-base-count model, all training data	HIP14037	TRBV13	2	0.0300136425648022	0.101116532910479
two-side-base-count model, all training data	HIP14039	TRBV13	2	0.0303907380607815	0.101116532910479
two-side-base-count model, all training data	HIP14041	TRBV13	2	0.0290758047767394	0.101116532910479
two-side-base-count model, all training data	HIP14043	TRBV13	2	0.0224274406332454	0.101116532910479
two-side-base-count model, all training data	HIP14045	TRBV13	2	0.0293040293040293	0.101116532910479
two-side-base-count model, all training data	HIP14048	TRBV13	2	0.03375	0.101116532910479
two-side-base-count model, all training data	HIP14051	TRBV13	2	0.0327868852459016	0.101116532910479
two-side-base-count model, all training data	HIP14053	TRBV13	2	0.0306930693069307	0.101116532910479
two-side-base-count model, all training data	HIP14055	TRBV13	2	0.0337268128161889	0.101116532910479
two-side-base-count model, all training data	HIP14059	TRBV13	2	0.03690036900369	0.101116532910479
two-side-base-count model, all training data	HIP14060	TRBV13	2	0.0467836257309942	0.101116532910479
two-side-base-count model, all training data	HIP14064	TRBV13	2	0.0379061371841155	0.101116532910479
two-side-base-count model, all training data	HIP14066	TRBV13	2	0.0615384615384615	0.101116532910479
two-side-base-count model, all training data	HIP14071	TRBV13	2	0.00996677740863787	0.101116532910479
two-side-base-count model, all training data	HIP14072	TRBV13	2	0.0266666666666667	0.101116532910479
two-side-base-count model, all training data	HIP14074	TRBV13	2	0.0269097222222222	0.101116532910479
two-side-base-count model, all training data	HIP14077	TRBV13	2	0.0249609984399376	0.101116532910479
two-side-base-count model, all training data	HIP14079	TRBV13	2	0.037513397642015	0.101116532910479
two-side-base-count model, all training data	HIP14080	TRBV13	2	0.0508474576271187	0.101116532910479
two-side-base-count model, all training data	HIP14089	TRBV13	2	0.0136986301369863	0.101116532910479
two-side-base-count model, all training data	HIP14090	TRBV13	2	0.0458715596330275	0.101116532910479
two-side-base-count model, all training data	HIP14092	TRBV13	2	0.0376432078559738	0.101116532910479
two-side-base-count model, all training data	HIP14095	TRBV13	2	0.0161290322580645	0.101116532910479
two-side-base-count model, all training data	HIP14096	TRBV13	2	0.0227920227920228	0.101116532910479
two-side-base-count model, all training data	HIP14103	TRBV13	2	0.0369276218611521	0.101116532910479
two-side-base-count model, all training data	HIP14106	TRBV13	2	0	0.101116532910479
two-side-base-count model, all training data	HIP14107	TRBV13	2	0.0833333333333333	0.101116532910479
two-side-base-count model, all training data	HIP14109	TRBV13	2	0.0280373831775701	0.101116532910479
two-side-base-count model, all training data	HIP14110	TRBV13	2	0.0714285714285714	0.101116532910479
two-side-base-count model, all training data	HIP14114	TRBV13	2	0.039568345323741	0.101116532910479
two-side-base-count model, all training data	HIP14118	TRBV13	2	0.0314009661835749	0.101116532910479
two-side-base-count model, all training data	HIP14121	TRBV13	2	0.0359116022099448	0.101116532910479
two-side-base-count model, all training data	HIP14124	TRBV13	2	0.0407747196738022	0.101116532910479
two-side-base-count model, all training data	HIP14127	TRBV13	2	0.0211382113821138	0.101116532910479
two-side-base-count model, all training data	HIP14129	TRBV13	2	0.0228260869565217	0.101116532910479
two-side-base-count model, all training data	HIP14130	TRBV13	2	0.0397553516819572	0.101116532910479
two-side-base-count model, all training data	HIP14134	TRBV13	2	0.027027027027027	0.101116532910479
two-side-base-count model, all training data	HIP14136	TRBV13	2	0.0360824742268041	0.101116532910479
two-side-base-count model, all training data	HIP14138	TRBV13	2	0.0390977443609023	0.101116532910479
two-side-base-count model, all training data	HIP14140	TRBV13	2	0.0452674897119342	0.101116532910479
two-side-base-count model, all training data	HIP14142	TRBV13	2	0.0368421052631579	0.101116532910479
two-side-base-count model, all training data	HIP14143	TRBV13	2	0.0277777777777778	0.101116532910479
two-side-base-count model, all training data	HIP14148	TRBV13	2	0.0386473429951691	0.101116532910479
two-side-base-count model, all training data	HIP14152	TRBV13	2	0.0232558139534884	0.101116532910479
two-side-base-count model, all training data	HIP14153	TRBV13	2	0.02125	0.101116532910479
two-side-base-count model, all training data	HIP14156	TRBV13	2	0.0303030303030303	0.101116532910479
two-side-base-count model, all training data	HIP14157	TRBV13	2	0.0320512820512821	0.101116532910479
two-side-base-count model, all training data	HIP14160	TRBV13	2	0.0242424242424242	0.101116532910479
two-side-base-count model, all training data	HIP14161	TRBV13	2	0.0404907975460123	0.101116532910479
two-side-base-count model, all training data	HIP14170	TRBV13	2	0.0303030303030303	0.101116532910479
two-side-base-count model, all training data	HIP14172	TRBV13	2	0.0352781546811398	0.101116532910479
two-side-base-count model, all training data	HIP14174	TRBV13	2	0.0396135265700483	0.101116532910479
two-side-base-count model, all training data	HIP14175	TRBV13	2	0.029126213592233	0.101116532910479
two-side-base-count model, all training data	HIP14176	TRBV13	2	0.0383795309168444	0.101116532910479
two-side-base-count model, all training data	HIP14178	TRBV13	2	0.0348027842227378	0.101116532910479
two-side-base-count model, all training data	HIP14181	TRBV13	2	0.0324384787472036	0.101116532910479
two-side-base-count model, all training data	HIP14183	TRBV13	2	0.0460526315789474	0.101116532910479
two-side-base-count model, all training data	HIP14184	TRBV13	2	0.0297482837528604	0.101116532910479
two-side-base-count model, all training data	HIP14187	TRBV13	2	0.041970802919708	0.101116532910479
two-side-base-count model, all training data	HIP14192	TRBV13	2	0.0449308755760369	0.101116532910479
two-side-base-count model, all training data	HIP14194	TRBV13	2	0.0191925876902713	0.101116532910479
two-side-base-count model, all training data	HIP14196	TRBV13	2	0.0340136054421769	0.101116532910479
two-side-base-count model, all training data	HIP14202	TRBV13	2	0.0177304964539007	0.101116532910479
two-side-base-count model, all training data	HIP14205	TRBV13	2	0.0305602716468591	0.101116532910479
two-side-base-count model, all training data	HIP14206	TRBV13	2	0.0457516339869281	0.101116532910479
two-side-base-count model, all training data	HIP14209	TRBV13	2	0.0228384991843393	0.101116532910479
two-side-base-count model, all training data	HIP14211	TRBV13	2	0.0269230769230769	0.101116532910479
two-side-base-count model, all training data	HIP14213	TRBV13	2	0.0372168284789644	0.101116532910479
two-side-base-count model, all training data	HIP14214	TRBV13	2	0.020260492040521	0.101116532910479
two-side-base-count model, all training data	HIP14217	TRBV13	2	0.0298913043478261	0.101116532910479
two-side-base-count model, all training data	HIP14218	TRBV13	2	0.035405872193437	0.101116532910479
two-side-base-count model, all training data	HIP14221	TRBV13	2	0.0361842105263158	0.101116532910479
two-side-base-count model, all training data	HIP14223	TRBV13	2	0.0430622009569378	0.101116532910479
two-side-base-count model, all training data	HIP14226	TRBV13	2	0.0320754716981132	0.101116532910479
two-side-base-count model, all training data	HIP14227	TRBV13	2	0.0276134122287968	0.101116532910479
two-side-base-count model, all training data	HIP14230	TRBV13	2	0.0502283105022831	0.101116532910479
two-side-base-count model, all training data	HIP14231	TRBV13	2	0.0336658354114713	0.101116532910479
two-side-base-count model, all training data	HIP14234	TRBV13	2	0.0348623853211009	0.101116532910479
two-side-base-count model, all training data	HIP14236	TRBV13	2	0.0447761194029851	0.101116532910479
two-side-base-count model, all training data	HIP14237	TRBV13	2	0.0303030303030303	0.101116532910479
two-side-base-count model, all training data	HIP14238	TRBV13	2	0.0300970873786408	0.101116532910479
two-side-base-count model, all training data	HIP14240	TRBV13	2	0.0261519302615193	0.101116532910479
two-side-base-count model, all training data	HIP14241	TRBV13	2	0.0594059405940594	0.101116532910479
two-side-base-count model, all training data	HIP14243	TRBV13	2	0.0396145610278373	0.101116532910479
two-side-base-count model, all training data	HIP14244	TRBV13	2	0.0196078431372549	0.101116532910479
two-side-base-count model, all training data	HIP14361	TRBV13	2	0.0692640692640693	0.101116532910479
two-side-base-count model, all training data	HIP14363	TRBV13	2	0.0453879941434846	0.101116532910479
two-side-base-count model, all training data	HIP14494	TRBV13	2	0.0329744279946164	0.101116532910479
two-side-base-count model, all training data	HIP14844	TRBV13	2	0.0571428571428571	0.101116532910479
two-side-base-count model, all training data	HIP14911	TRBV13	2	0.0349206349206349	0.101116532910479
two-side-base-count model, all training data	HIP15685	TRBV13	2	0.0224719101123596	0.101116532910479
two-side-base-count model, all training data	HIP15854	TRBV13	2	0.0309278350515464	0.101116532910479
two-side-base-count model, all training data	HIP15855	TRBV13	2	0.028999064546305	0.101116532910479
two-side-base-count model, all training data	HIP15860	TRBV13	2	0.0246305418719212	0.101116532910479
two-side-base-count model, all training data	HIP15861	TRBV13	2	0.0344262295081967	0.101116532910479
two-side-base-count model, all training data	HIP16515	TRBV13	2	0.0278884462151394	0.101116532910479
two-side-base-count model, all training data	HIP16738	TRBV13	2	0.0226049515608181	0.101116532910479
two-side-base-count model, all training data	HIP16867	TRBV13	2	0.0303292894280763	0.101116532910479
two-side-base-count model, all training data	HIP17370	TRBV13	2	0.072289156626506	0.101116532910479
two-side-base-count model, all training data	HIP17440	TRBV13	2	0.0245821042281219	0.101116532910479
two-side-base-count model, all training data	HIP17445	TRBV13	2	0.0417177914110429	0.101116532910479
two-side-base-count model, all training data	HIP17449	TRBV13	2	0.030690537084399	0.101116532910479
two-side-base-count model, all training data	HIP17454	TRBV13	2	0.0243093922651934	0.101116532910479
two-side-base-count model, all training data	HIP17457	TRBV13	2	0.0327868852459016	0.101116532910479
two-side-base-count model, all training data	HIP17462	TRBV13	2	0.0247678018575851	0.101116532910479
two-side-base-count model, all training data	HIP17534	TRBV13	2	0.0263991552270327	0.101116532910479
two-side-base-count model, all training data	HIP17577	TRBV13	2	0.0383561643835616	0.101116532910479
two-side-base-count model, all training data	HIP17585	TRBV13	2	0.0269016697588126	0.101116532910479
two-side-base-count model, all training data	HIP17657	TRBV13	2	0.0158730158730159	0.101116532910479
two-side-base-count model, all training data	HIP17698	TRBV13	2	0.0230769230769231	0.101116532910479
two-side-base-count model, all training data	HIP17723	TRBV13	2	0.0258899676375405	0.101116532910479
two-side-base-count model, all training data	HIP17737	TRBV13	2	0.0176470588235294	0.101116532910479
two-side-base-count model, all training data	HIP17760	TRBV13	2	0.0423216444981862	0.101116532910479
two-side-base-count model, all training data	HIP17793	TRBV13	2	0.0218340611353712	0.101116532910479
two-side-base-count model, all training data	HIP17837	TRBV13	2	0.0345864661654135	0.101116532910479
two-side-base-count model, all training data	HIP17845	TRBV13	2	0.0224887556221889	0.101116532910479
two-side-base-count model, all training data	HIP17887	TRBV13	2	0.0282258064516129	0.101116532910479
two-side-base-count model, all training data	HIP19048	TRBV13	2	0.0427350427350427	0.101116532910479
two-side-base-count model, all training data	HIP19089	TRBV13	2	0.0476190476190476	0.101116532910479
two-side-base-count model, all training data	HIP19716	TRBV13	2	0.0376884422110553	0.101116532910479
two-side-base-count model, all training data	HIP19717	TRBV13	2	0.0339449541284404	0.101116532910479
two-side-base-count model, all training data	HIP00110	TRBV13	3	0	0.137806752311187
two-side-base-count model, all training data	HIP00169	TRBV13	3	0	0.137806752311187
two-side-base-count model, all training data	HIP00594	TRBV13	3	0	0.137806752311187
two-side-base-count model, all training data	HIP00602	TRBV13	3	0	0.137806752311187
two-side-base-count model, all training data	HIP00614	TRBV13	3	0	0.137806752311187
two-side-base-count model, all training data	HIP00640	TRBV13	3	0	0.137806752311187
two-side-base-count model, all training data	HIP00707	TRBV13	3	0	0.137806752311187
two-side-base-count model, all training data	HIP00710	TRBV13	3	0	0.137806752311187
two-side-base-count model, all training data	HIP00715	TRBV13	3	0	0.137806752311187
two-side-base-count model, all training data	HIP00728	TRBV13	3	0	0.137806752311187
two-side-base-count model, all training data	HIP00734	TRBV13	3	0	0.137806752311187
two-side-base-count model, all training data	HIP00761	TRBV13	3	0	0.137806752311187
two-side-base-count model, all training data	HIP00769	TRBV13	3	0	0.137806752311187
two-side-base-count model, all training data	HIP00771	TRBV13	3	0	0.137806752311187
two-side-base-count model, all training data	HIP00773	TRBV13	3	0	0.137806752311187
two-side-base-count model, all training data	HIP00775	TRBV13	3	0	0.137806752311187
two-side-base-count model, all training data	HIP00777	TRBV13	3	0	0.137806752311187
two-side-base-count model, all training data	HIP00779	TRBV13	3	0	0.137806752311187
two-side-base-count model, all training data	HIP00805	TRBV13	3	0	0.137806752311187
two-side-base-count model, all training data	HIP00813	TRBV13	3	0	0.137806752311187
two-side-base-count model, all training data	HIP00819	TRBV13	3	0	0.137806752311187
two-side-base-count model, all training data	HIP00822	TRBV13	3	0	0.137806752311187
two-side-base-count model, all training data	HIP00825	TRBV13	3	0	0.137806752311187
two-side-base-count model, all training data	HIP00826	TRBV13	3	0.00170940170940171	0.137806752311187
two-side-base-count model, all training data	HIP00832	TRBV13	3	0	0.137806752311187
two-side-base-count model, all training data	HIP00838	TRBV13	3	0	0.137806752311187
two-side-base-count model, all training data	HIP00851	TRBV13	3	0	0.137806752311187
two-side-base-count model, all training data	HIP00869	TRBV13	3	0	0.137806752311187
two-side-base-count model, all training data	HIP00898	TRBV13	3	0	0.137806752311187
two-side-base-count model, all training data	HIP00904	TRBV13	3	0	0.137806752311187
two-side-base-count model, all training data	HIP00924	TRBV13	3	0	0.137806752311187
two-side-base-count model, all training data	HIP00926	TRBV13	3	0	0.137806752311187
two-side-base-count model, all training data	HIP00934	TRBV13	3	0	0.137806752311187
two-side-base-count model, all training data	HIP00951	TRBV13	3	0	0.137806752311187
two-side-base-count model, all training data	HIP00971	TRBV13	3	0	0.137806752311187
two-side-base-count model, all training data	HIP00985	TRBV13	3	0	0.137806752311187
two-side-base-count model, all training data	HIP00997	TRBV13	3	0	0.137806752311187
two-side-base-count model, all training data	HIP00999	TRBV13	3	0	0.137806752311187
two-side-base-count model, all training data	HIP01004	TRBV13	3	0	0.137806752311187
two-side-base-count model, all training data	HIP01022	TRBV13	3	0	0.137806752311187
two-side-base-count model, all training data	HIP01055	TRBV13	3	0	0.137806752311187
two-side-base-count model, all training data	HIP01091	TRBV13	3	0	0.137806752311187
two-side-base-count model, all training data	HIP01129	TRBV13	3	0	0.137806752311187
two-side-base-count model, all training data	HIP01140	TRBV13	3	0	0.137806752311187
two-side-base-count model, all training data	HIP01160	TRBV13	3	0	0.137806752311187
two-side-base-count model, all training data	HIP01161	TRBV13	3	0	0.137806752311187
two-side-base-count model, all training data	HIP01162	TRBV13	3	0	0.137806752311187
two-side-base-count model, all training data	HIP01180	TRBV13	3	0	0.137806752311187
two-side-base-count model, all training data	HIP01181	TRBV13	3	0	0.137806752311187
two-side-base-count model, all training data	HIP01197	TRBV13	3	0	0.137806752311187
two-side-base-count model, all training data	HIP01206	TRBV13	3	0	0.137806752311187
two-side-base-count model, all training data	HIP01218	TRBV13	3	0	0.137806752311187
two-side-base-count model, all training data	HIP01219	TRBV13	3	0	0.137806752311187
two-side-base-count model, all training data	HIP01220	TRBV13	3	0	0.137806752311187
two-side-base-count model, all training data	HIP01223	TRBV13	3	0	0.137806752311187
two-side-base-count model, all training data	HIP01232	TRBV13	3	0	0.137806752311187
two-side-base-count model, all training data	HIP01253	TRBV13	3	0	0.137806752311187
two-side-base-count model, all training data	HIP01255	TRBV13	3	0	0.137806752311187
two-side-base-count model, all training data	HIP01264	TRBV13	3	0	0.137806752311187
two-side-base-count model, all training data	HIP01266	TRBV13	3	0	0.137806752311187
two-side-base-count model, all training data	HIP01298	TRBV13	3	0	0.137806752311187
two-side-base-count model, all training data	HIP01313	TRBV13	3	0	0.137806752311187
two-side-base-count model, all training data	HIP01359	TRBV13	3	0	0.137806752311187
two-side-base-count model, all training data	HIP01384	TRBV13	3	0	0.137806752311187
two-side-base-count model, all training data	HIP01391	TRBV13	3	0	0.137806752311187
two-side-base-count model, all training data	HIP01392	TRBV13	3	0	0.137806752311187
two-side-base-count model, all training data	HIP01393	TRBV13	3	0	0.137806752311187
two-side-base-count model, all training data	HIP01465	TRBV13	3	0	0.137806752311187
two-side-base-count model, all training data	HIP01470	TRBV13	3	0	0.137806752311187
two-side-base-count model, all training data	HIP01499	TRBV13	3	0	0.137806752311187
two-side-base-count model, all training data	HIP01501	TRBV13	3	0	0.137806752311187
two-side-base-count model, all training data	HIP01571	TRBV13	3	0	0.137806752311187
two-side-base-count model, all training data	HIP01582	TRBV13	3	0	0.137806752311187
two-side-base-count model, all training data	HIP01596	TRBV13	3	0	0.137806752311187
two-side-base-count model, all training data	HIP01597	TRBV13	3	0	0.137806752311187
two-side-base-count model, all training data	HIP01765	TRBV13	3	0	0.137806752311187
two-side-base-count model, all training data	HIP01795	TRBV13	3	0	0.137806752311187
two-side-base-count model, all training data	HIP01797	TRBV13	3	0	0.137806752311187
two-side-base-count model, all training data	HIP01798	TRBV13	3	0	0.137806752311187
two-side-base-count model, all training data	HIP01805	TRBV13	3	0	0.137806752311187
two-side-base-count model, all training data	HIP01820	TRBV13	3	0	0.137806752311187
two-side-base-count model, all training data	HIP01850	TRBV13	3	0	0.137806752311187
two-side-base-count model, all training data	HIP01856	TRBV13	3	0	0.137806752311187
two-side-base-count model, all training data	HIP01865	TRBV13	3	0	0.137806752311187
two-side-base-count model, all training data	HIP01867	TRBV13	3	0	0.137806752311187
two-side-base-count model, all training data	HIP01870	TRBV13	3	0	0.137806752311187
two-side-base-count model, all training data	HIP01947	TRBV13	3	0	0.137806752311187
two-side-base-count model, all training data	HIP02024	TRBV13	3	0	0.137806752311187
two-side-base-count model, all training data	HIP02078	TRBV13	3	0	0.137806752311187
two-side-base-count model, all training data	HIP02090	TRBV13	3	0	0.137806752311187
two-side-base-count model, all training data	HIP02103	TRBV13	3	0	0.137806752311187
two-side-base-count model, all training data	HIP02112	TRBV13	3	0	0.137806752311187
two-side-base-count model, all training data	HIP02126	TRBV13	3	0	0.137806752311187
two-side-base-count model, all training data	HIP02271	TRBV13	3	0	0.137806752311187
two-side-base-count model, all training data	HIP02663	TRBV13	3	0	0.137806752311187
two-side-base-count model, all training data	HIP02734	TRBV13	3	0	0.137806752311187
two-side-base-count model, all training data	HIP02737	TRBV13	3	0	0.137806752311187
two-side-base-count model, all training data	HIP02742	TRBV13	3	0	0.137806752311187
two-side-base-count model, all training data	HIP02780	TRBV13	3	0	0.137806752311187
two-side-base-count model, all training data	HIP02790	TRBV13	3	0	0.137806752311187
two-side-base-count model, all training data	HIP02805	TRBV13	3	0	0.137806752311187
two-side-base-count model, all training data	HIP02811	TRBV13	3	0	0.137806752311187
two-side-base-count model, all training data	HIP02820	TRBV13	3	0	0.137806752311187
two-side-base-count model, all training data	HIP02848	TRBV13	3	0	0.137806752311187
two-side-base-count model, all training data	HIP02855	TRBV13	3	0	0.137806752311187
two-side-base-count model, all training data	HIP02873	TRBV13	3	0	0.137806752311187
two-side-base-count model, all training data	HIP02875	TRBV13	3	0	0.137806752311187
two-side-base-count model, all training data	HIP02877	TRBV13	3	0	0.137806752311187
two-side-base-count model, all training data	HIP02928	TRBV13	3	0	0.137806752311187
two-side-base-count model, all training data	HIP02931	TRBV13	3	0	0.137806752311187
two-side-base-count model, all training data	HIP02947	TRBV13	3	0.000791765637371338	0.137806752311187
two-side-base-count model, all training data	HIP02962	TRBV13	3	0.00123915737298637	0.137806752311187
two-side-base-count model, all training data	HIP02997	TRBV13	3	0	0.137806752311187
two-side-base-count model, all training data	HIP03004	TRBV13	3	0	0.137806752311187
two-side-base-count model, all training data	HIP03099	TRBV13	3	0	0.137806752311187
two-side-base-count model, all training data	HIP03107	TRBV13	3	0	0.137806752311187
two-side-base-count model, all training data	HIP03111	TRBV13	3	0	0.137806752311187
two-side-base-count model, all training data	HIP03125	TRBV13	3	0	0.137806752311187
two-side-base-count model, all training data	HIP03184	TRBV13	3	0	0.137806752311187
two-side-base-count model, all training data	HIP03194	TRBV13	3	0	0.137806752311187
two-side-base-count model, all training data	HIP03197	TRBV13	3	0	0.137806752311187
two-side-base-count model, all training data	HIP03216	TRBV13	3	0	0.137806752311187
two-side-base-count model, all training data	HIP03228	TRBV13	3	0	0.137806752311187
two-side-base-count model, all training data	HIP03233	TRBV13	3	0	0.137806752311187
two-side-base-count model, all training data	HIP03236	TRBV13	3	0	0.137806752311187
two-side-base-count model, all training data	HIP03275	TRBV13	3	0	0.137806752311187
two-side-base-count model, all training data	HIP03370	TRBV13	3	0	0.137806752311187
two-side-base-count model, all training data	HIP03378	TRBV13	3	0	0.137806752311187
two-side-base-count model, all training data	HIP03381	TRBV13	3	0	0.137806752311187
two-side-base-count model, all training data	HIP03383	TRBV13	3	0	0.137806752311187
two-side-base-count model, all training data	HIP03385	TRBV13	3	0	0.137806752311187
two-side-base-count model, all training data	HIP03484	TRBV13	3	0	0.137806752311187
two-side-base-count model, all training data	HIP03494	TRBV13	3	0.00150829562594269	0.137806752311187
two-side-base-count model, all training data	HIP03495	TRBV13	3	0	0.137806752311187
two-side-base-count model, all training data	HIP03502	TRBV13	3	0	0.137806752311187
two-side-base-count model, all training data	HIP03505	TRBV13	3	0	0.137806752311187
two-side-base-count model, all training data	HIP03511	TRBV13	3	0	0.137806752311187
two-side-base-count model, all training data	HIP03591	TRBV13	3	0.00392156862745098	0.137806752311187
two-side-base-count model, all training data	HIP03592	TRBV13	3	0	0.137806752311187
two-side-base-count model, all training data	HIP03597	TRBV13	3	0	0.137806752311187
two-side-base-count model, all training data	HIP03618	TRBV13	3	0	0.137806752311187
two-side-base-count model, all training data	HIP03628	TRBV13	3	0	0.137806752311187
two-side-base-count model, all training data	HIP03630	TRBV13	3	0	0.137806752311187
two-side-base-count model, all training data	HIP03651	TRBV13	3	0	0.137806752311187
two-side-base-count model, all training data	HIP03677	TRBV13	3	0.000897666068222621	0.137806752311187
two-side-base-count model, all training data	HIP03678	TRBV13	3	0	0.137806752311187
two-side-base-count model, all training data	HIP03685	TRBV13	3	0	0.137806752311187
two-side-base-count model, all training data	HIP03693	TRBV13	3	0.000932835820895522	0.137806752311187
two-side-base-count model, all training data	HIP03695	TRBV13	3	0	0.137806752311187
two-side-base-count model, all training data	HIP03720	TRBV13	3	0	0.137806752311187
two-side-base-count model, all training data	HIP03732	TRBV13	3	0	0.137806752311187
two-side-base-count model, all training data	HIP03746	TRBV13	3	0	0.137806752311187
two-side-base-count model, all training data	HIP03807	TRBV13	3	0	0.137806752311187
two-side-base-count model, all training data	HIP03812	TRBV13	3	0	0.137806752311187
two-side-base-count model, all training data	HIP03814	TRBV13	3	0	0.137806752311187
two-side-base-count model, all training data	HIP04455	TRBV13	3	0	0.137806752311187
two-side-base-count model, all training data	HIP04464	TRBV13	3	0	0.137806752311187
two-side-base-count model, all training data	HIP04471	TRBV13	3	0	0.137806752311187
two-side-base-count model, all training data	HIP04475	TRBV13	3	0	0.137806752311187
two-side-base-count model, all training data	HIP04480	TRBV13	3	0	0.137806752311187
two-side-base-count model, all training data	HIP04498	TRBV13	3	0	0.137806752311187
two-side-base-count model, all training data	HIP04509	TRBV13	3	0	0.137806752311187
two-side-base-count model, all training data	HIP04510	TRBV13	3	0	0.137806752311187
two-side-base-count model, all training data	HIP04511	TRBV13	3	0	0.137806752311187
two-side-base-count model, all training data	HIP04527	TRBV13	3	0	0.137806752311187
two-side-base-count model, all training data	HIP04532	TRBV13	3	0	0.137806752311187
two-side-base-count model, all training data	HIP04545	TRBV13	3	0	0.137806752311187
two-side-base-count model, all training data	HIP04552	TRBV13	3	0	0.137806752311187
two-side-base-count model, all training data	HIP04555	TRBV13	3	0	0.137806752311187
two-side-base-count model, all training data	HIP04576	TRBV13	3	0	0.137806752311187
two-side-base-count model, all training data	HIP04578	TRBV13	3	0	0.137806752311187
two-side-base-count model, all training data	HIP04597	TRBV13	3	0.00116144018583043	0.137806752311187
two-side-base-count model, all training data	HIP04605	TRBV13	3	0	0.137806752311187
two-side-base-count model, all training data	HIP04611	TRBV13	3	0	0.137806752311187
two-side-base-count model, all training data	HIP04634	TRBV13	3	0	0.137806752311187
two-side-base-count model, all training data	HIP04958	TRBV13	3	0	0.137806752311187
two-side-base-count model, all training data	HIP05311	TRBV13	3	0	0.137806752311187
two-side-base-count model, all training data	HIP05331	TRBV13	3	0	0.137806752311187
two-side-base-count model, all training data	HIP05377	TRBV13	3	0	0.137806752311187
two-side-base-count model, all training data	HIP05388	TRBV13	3	0	0.137806752311187
two-side-base-count model, all training data	HIP05390	TRBV13	3	0	0.137806752311187
two-side-base-count model, all training data	HIP05398	TRBV13	3	0	0.137806752311187
two-side-base-count model, all training data	HIP05405	TRBV13	3	0	0.137806752311187
two-side-base-count model, all training data	HIP05409	TRBV13	3	0	0.137806752311187
two-side-base-count model, all training data	HIP05434	TRBV13	3	0	0.137806752311187
two-side-base-count model, all training data	HIP05437	TRBV13	3	0	0.137806752311187
two-side-base-count model, all training data	HIP05444	TRBV13	3	0	0.137806752311187
two-side-base-count model, all training data	HIP05455	TRBV13	3	0	0.137806752311187
two-side-base-count model, all training data	HIP05460	TRBV13	3	0	0.137806752311187
two-side-base-count model, all training data	HIP05467	TRBV13	3	0	0.137806752311187
two-side-base-count model, all training data	HIP05524	TRBV13	3	0	0.137806752311187
two-side-base-count model, all training data	HIP05533	TRBV13	3	0	0.137806752311187
two-side-base-count model, all training data	HIP05535	TRBV13	3	0	0.137806752311187
two-side-base-count model, all training data	HIP05540	TRBV13	3	0	0.137806752311187
two-side-base-count model, all training data	HIP05551	TRBV13	3	0	0.137806752311187
two-side-base-count model, all training data	HIP05552	TRBV13	3	0	0.137806752311187
two-side-base-count model, all training data	HIP05559	TRBV13	3	0	0.137806752311187
two-side-base-count model, all training data	HIP05561	TRBV13	3	0	0.137806752311187
two-side-base-count model, all training data	HIP05563	TRBV13	3	0	0.137806752311187
two-side-base-count model, all training data	HIP05574	TRBV13	3	0	0.137806752311187
two-side-base-count model, all training data	HIP05578	TRBV13	3	0	0.137806752311187
two-side-base-count model, all training data	HIP05590	TRBV13	3	0	0.137806752311187
two-side-base-count model, all training data	HIP05595	TRBV13	3	0	0.137806752311187
two-side-base-count model, all training data	HIP05665	TRBV13	3	0	0.137806752311187
two-side-base-count model, all training data	HIP05757	TRBV13	3	0	0.137806752311187
two-side-base-count model, all training data	HIP05763	TRBV13	3	0	0.137806752311187
two-side-base-count model, all training data	HIP05815	TRBV13	3	0	0.137806752311187
two-side-base-count model, all training data	HIP05817	TRBV13	3	0	0.137806752311187
two-side-base-count model, all training data	HIP05832	TRBV13	3	0	0.137806752311187
two-side-base-count model, all training data	HIP05838	TRBV13	3	0	0.137806752311187
two-side-base-count model, all training data	HIP05841	TRBV13	3	0	0.137806752311187
two-side-base-count model, all training data	HIP05934	TRBV13	3	0	0.137806752311187
two-side-base-count model, all training data	HIP05941	TRBV13	3	0	0.137806752311187
two-side-base-count model, all training data	HIP05942	TRBV13	3	0	0.137806752311187
two-side-base-count model, all training data	HIP05948	TRBV13	3	0	0.137806752311187
two-side-base-count model, all training data	HIP05960	TRBV13	3	0	0.137806752311187
two-side-base-count model, all training data	HIP06191	TRBV13	3	0	0.137806752311187
two-side-base-count model, all training data	HIP07754	TRBV13	3	0	0.137806752311187
two-side-base-count model, all training data	HIP08076	TRBV13	3	0	0.137806752311187
two-side-base-count model, all training data	HIP08200	TRBV13	3	0	0.137806752311187
two-side-base-count model, all training data	HIP08223	TRBV13	3	0	0.137806752311187
two-side-base-count model, all training data	HIP08230	TRBV13	3	0	0.137806752311187
two-side-base-count model, all training data	HIP08236	TRBV13	3	0.000750750750750751	0.137806752311187
two-side-base-count model, all training data	HIP08305	TRBV13	3	0	0.137806752311187
two-side-base-count model, all training data	HIP08337	TRBV13	3	0	0.137806752311187
two-side-base-count model, all training data	HIP08339	TRBV13	3	0	0.137806752311187
two-side-base-count model, all training data	HIP08345	TRBV13	3	0	0.137806752311187
two-side-base-count model, all training data	HIP08346	TRBV13	3	0	0.137806752311187
two-side-base-count model, all training data	HIP08389	TRBV13	3	0	0.137806752311187
two-side-base-count model, all training data	HIP08399	TRBV13	3	0	0.137806752311187
two-side-base-count model, all training data	HIP08400	TRBV13	3	0	0.137806752311187
two-side-base-count model, all training data	HIP08439	TRBV13	3	0.000655307994757536	0.137806752311187
two-side-base-count model, all training data	HIP08499	TRBV13	3	0	0.137806752311187
two-side-base-count model, all training data	HIP08507	TRBV13	3	0	0.137806752311187
two-side-base-count model, all training data	HIP08521	TRBV13	3	0	0.137806752311187
two-side-base-count model, all training data	HIP08596	TRBV13	3	0	0.137806752311187
two-side-base-count model, all training data	HIP08598	TRBV13	3	0	0.137806752311187
two-side-base-count model, all training data	HIP08653	TRBV13	3	0	0.137806752311187
two-side-base-count model, all training data	HIP08702	TRBV13	3	0	0.137806752311187
two-side-base-count model, all training data	HIP08710	TRBV13	3	0	0.137806752311187
two-side-base-count model, all training data	HIP08711	TRBV13	3	0	0.137806752311187
two-side-base-count model, all training data	HIP08725	TRBV13	3	0	0.137806752311187
two-side-base-count model, all training data	HIP08792	TRBV13	3	0	0.137806752311187
two-side-base-count model, all training data	HIP08805	TRBV13	3	0	0.137806752311187
two-side-base-count model, all training data	HIP08816	TRBV13	3	0	0.137806752311187
two-side-base-count model, all training data	HIP08821	TRBV13	3	0	0.137806752311187
two-side-base-count model, all training data	HIP08827	TRBV13	3	0	0.137806752311187
two-side-base-count model, all training data	HIP08888	TRBV13	3	0	0.137806752311187
two-side-base-count model, all training data	HIP08890	TRBV13	3	0	0.137806752311187
two-side-base-count model, all training data	HIP08972	TRBV13	3	0	0.137806752311187
two-side-base-count model, all training data	HIP08977	TRBV13	3	0	0.137806752311187
two-side-base-count model, all training data	HIP08986	TRBV13	3	0	0.137806752311187
two-side-base-count model, all training data	HIP08989	TRBV13	3	0	0.137806752311187
two-side-base-count model, all training data	HIP09001	TRBV13	3	0.000868809730668984	0.137806752311187
two-side-base-count model, all training data	HIP09020	TRBV13	3	0	0.137806752311187
two-side-base-count model, all training data	HIP09022	TRBV13	3	0	0.137806752311187
two-side-base-count model, all training data	HIP09026	TRBV13	3	0	0.137806752311187
two-side-base-count model, all training data	HIP09029	TRBV13	3	0	0.137806752311187
two-side-base-count model, all training data	HIP09041	TRBV13	3	0	0.137806752311187
two-side-base-count model, all training data	HIP09046	TRBV13	3	0	0.137806752311187
two-side-base-count model, all training data	HIP09051	TRBV13	3	0	0.137806752311187
two-side-base-count model, all training data	HIP09062	TRBV13	3	0	0.137806752311187
two-side-base-count model, all training data	HIP09097	TRBV13	3	0	0.137806752311187
two-side-base-count model, all training data	HIP09118	TRBV13	3	0	0.137806752311187
two-side-base-count model, all training data	HIP09119	TRBV13	3	0	0.137806752311187
two-side-base-count model, all training data	HIP09122	TRBV13	3	0	0.137806752311187
two-side-base-count model, all training data	HIP09150	TRBV13	3	0.00223713646532438	0.137806752311187
two-side-base-count model, all training data	HIP09159	TRBV13	3	0	0.137806752311187
two-side-base-count model, all training data	HIP09190	TRBV13	3	0	0.137806752311187
two-side-base-count model, all training data	HIP09235	TRBV13	3	0	0.137806752311187
two-side-base-count model, all training data	HIP09253	TRBV13	3	0	0.137806752311187
two-side-base-count model, all training data	HIP09284	TRBV13	3	0	0.137806752311187
two-side-base-count model, all training data	HIP09344	TRBV13	3	0	0.137806752311187
two-side-base-count model, all training data	HIP09364	TRBV13	3	0	0.137806752311187
two-side-base-count model, all training data	HIP09365	TRBV13	3	0	0.137806752311187
two-side-base-count model, all training data	HIP09366	TRBV13	3	0	0.137806752311187
two-side-base-count model, all training data	HIP09430	TRBV13	3	0	0.137806752311187
two-side-base-count model, all training data	HIP09559	TRBV13	3	0	0.137806752311187
two-side-base-count model, all training data	HIP09624	TRBV13	3	0	0.137806752311187
two-side-base-count model, all training data	HIP09681	TRBV13	3	0	0.137806752311187
two-side-base-count model, all training data	HIP09775	TRBV13	3	0	0.137806752311187
two-side-base-count model, all training data	HIP09789	TRBV13	3	0	0.137806752311187
two-side-base-count model, all training data	HIP10358	TRBV13	3	0	0.137806752311187
two-side-base-count model, all training data	HIP10376	TRBV13	3	0	0.137806752311187
two-side-base-count model, all training data	HIP10377	TRBV13	3	0	0.137806752311187
two-side-base-count model, all training data	HIP10389	TRBV13	3	0	0.137806752311187
two-side-base-count model, all training data	HIP10408	TRBV13	3	0	0.137806752311187
two-side-base-count model, all training data	HIP10424	TRBV13	3	0	0.137806752311187
two-side-base-count model, all training data	HIP10443	TRBV13	3	0.00138312586445367	0.137806752311187
two-side-base-count model, all training data	HIP10445	TRBV13	3	0	0.137806752311187
two-side-base-count model, all training data	HIP10447	TRBV13	3	0	0.137806752311187
two-side-base-count model, all training data	HIP10480	TRBV13	3	0	0.137806752311187
two-side-base-count model, all training data	HIP10507	TRBV13	3	0.00120918984280532	0.137806752311187
two-side-base-count model, all training data	HIP10514	TRBV13	3	0	0.137806752311187
two-side-base-count model, all training data	HIP10545	TRBV13	3	0	0.137806752311187
two-side-base-count model, all training data	HIP10564	TRBV13	3	0	0.137806752311187
two-side-base-count model, all training data	HIP10568	TRBV13	3	0	0.137806752311187
two-side-base-count model, all training data	HIP10597	TRBV13	3	0	0.137806752311187
two-side-base-count model, all training data	HIP10602	TRBV13	3	0	0.137806752311187
two-side-base-count model, all training data	HIP10639	TRBV13	3	0	0.137806752311187
two-side-base-count model, all training data	HIP10669	TRBV13	3	0	0.137806752311187
two-side-base-count model, all training data	HIP10694	TRBV13	3	0	0.137806752311187
two-side-base-count model, all training data	HIP10716	TRBV13	3	0.000884173297966401	0.137806752311187
two-side-base-count model, all training data	HIP10726	TRBV13	3	0	0.137806752311187
two-side-base-count model, all training data	HIP10730	TRBV13	3	0	0.137806752311187
two-side-base-count model, all training data	HIP10746	TRBV13	3	0	0.137806752311187
two-side-base-count model, all training data	HIP10759	TRBV13	3	0	0.137806752311187
two-side-base-count model, all training data	HIP10787	TRBV13	3	0	0.137806752311187
two-side-base-count model, all training data	HIP10814	TRBV13	3	0	0.137806752311187
two-side-base-count model, all training data	HIP10815	TRBV13	3	0	0.137806752311187
two-side-base-count model, all training data	HIP10817	TRBV13	3	0	0.137806752311187
two-side-base-count model, all training data	HIP10820	TRBV13	3	0	0.137806752311187
two-side-base-count model, all training data	HIP10821	TRBV13	3	0	0.137806752311187
two-side-base-count model, all training data	HIP10823	TRBV13	3	0	0.137806752311187
two-side-base-count model, all training data	HIP10846	TRBV13	3	0	0.137806752311187
two-side-base-count model, all training data	HIP11058	TRBV13	3	0	0.137806752311187
two-side-base-count model, all training data	HIP11513	TRBV13	3	0	0.137806752311187
two-side-base-count model, all training data	HIP11518	TRBV13	3	0	0.137806752311187
two-side-base-count model, all training data	HIP11553	TRBV13	3	0	0.137806752311187
two-side-base-count model, all training data	HIP11613	TRBV13	3	0	0.137806752311187
two-side-base-count model, all training data	HIP11649	TRBV13	3	0	0.137806752311187
two-side-base-count model, all training data	HIP11711	TRBV13	3	0	0.137806752311187
two-side-base-count model, all training data	HIP11717	TRBV13	3	0	0.137806752311187
two-side-base-count model, all training data	HIP11758	TRBV13	3	0	0.137806752311187
two-side-base-count model, all training data	HIP11774	TRBV13	3	0	0.137806752311187
two-side-base-count model, all training data	HIP11784	TRBV13	3	0	0.137806752311187
two-side-base-count model, all training data	HIP11845	TRBV13	3	0	0.137806752311187
two-side-base-count model, all training data	HIP11857	TRBV13	3	0	0.137806752311187
two-side-base-count model, all training data	HIP11937	TRBV13	3	0	0.137806752311187
two-side-base-count model, all training data	HIP11989	TRBV13	3	0	0.137806752311187
two-side-base-count model, all training data	HIP12034	TRBV13	3	0	0.137806752311187
two-side-base-count model, all training data	HIP12088	TRBV13	3	0	0.137806752311187
two-side-base-count model, all training data	HIP12091	TRBV13	3	0	0.137806752311187
two-side-base-count model, all training data	HIP12097	TRBV13	3	0	0.137806752311187
two-side-base-count model, all training data	HIP12099	TRBV13	3	0	0.137806752311187
two-side-base-count model, all training data	HIP12123	TRBV13	3	0	0.137806752311187
two-side-base-count model, all training data	HIP12129	TRBV13	3	0	0.137806752311187
two-side-base-count model, all training data	HIP12143	TRBV13	3	0	0.137806752311187
two-side-base-count model, all training data	HIP12165	TRBV13	3	0	0.137806752311187
two-side-base-count model, all training data	HIP12527	TRBV13	3	0	0.137806752311187
two-side-base-count model, all training data	HIP12533	TRBV13	3	0	0.137806752311187
two-side-base-count model, all training data	HIP12534	TRBV13	3	0	0.137806752311187
two-side-base-count model, all training data	HIP12538	TRBV13	3	0	0.137806752311187
two-side-base-count model, all training data	HIP12703	TRBV13	3	0	0.137806752311187
two-side-base-count model, all training data	HIP12743	TRBV13	3	0	0.137806752311187
two-side-base-count model, all training data	HIP12900	TRBV13	3	0	0.137806752311187
two-side-base-count model, all training data	HIP12980	TRBV13	3	0	0.137806752311187
two-side-base-count model, all training data	HIP13015	TRBV13	3	0	0.137806752311187
two-side-base-count model, all training data	HIP13122	TRBV13	3	0	0.137806752311187
two-side-base-count model, all training data	HIP13142	TRBV13	3	0	0.137806752311187
two-side-base-count model, all training data	HIP13157	TRBV13	3	0	0.137806752311187
two-side-base-count model, all training data	HIP13168	TRBV13	3	0	0.137806752311187
two-side-base-count model, all training data	HIP13176	TRBV13	3	0	0.137806752311187
two-side-base-count model, all training data	HIP13178	TRBV13	3	0	0.137806752311187
two-side-base-count model, all training data	HIP13183	TRBV13	3	0	0.137806752311187
two-side-base-count model, all training data	HIP13185	TRBV13	3	0	0.137806752311187
two-side-base-count model, all training data	HIP13193	TRBV13	3	0	0.137806752311187
two-side-base-count model, all training data	HIP13198	TRBV13	3	0	0.137806752311187
two-side-base-count model, all training data	HIP13206	TRBV13	3	0	0.137806752311187
two-side-base-count model, all training data	HIP13209	TRBV13	3	0	0.137806752311187
two-side-base-count model, all training data	HIP13214	TRBV13	3	0	0.137806752311187
two-side-base-count model, all training data	HIP13217	TRBV13	3	0	0.137806752311187
two-side-base-count model, all training data	HIP13220	TRBV13	3	0	0.137806752311187
two-side-base-count model, all training data	HIP13227	TRBV13	3	0	0.137806752311187
two-side-base-count model, all training data	HIP13228	TRBV13	3	0	0.137806752311187
two-side-base-count model, all training data	HIP13230	TRBV13	3	0	0.137806752311187
two-side-base-count model, all training data	HIP13233	TRBV13	3	0	0.137806752311187
two-side-base-count model, all training data	HIP13244	TRBV13	3	0	0.137806752311187
two-side-base-count model, all training data	HIP13245	TRBV13	3	0	0.137806752311187
two-side-base-count model, all training data	HIP13251	TRBV13	3	0	0.137806752311187
two-side-base-count model, all training data	HIP13252	TRBV13	3	0	0.137806752311187
two-side-base-count model, all training data	HIP13256	TRBV13	3	0	0.137806752311187
two-side-base-count model, all training data	HIP13263	TRBV13	3	0	0.137806752311187
two-side-base-count model, all training data	HIP13265	TRBV13	3	0	0.137806752311187
two-side-base-count model, all training data	HIP13274	TRBV13	3	0.000985221674876847	0.137806752311187
two-side-base-count model, all training data	HIP13276	TRBV13	3	0	0.137806752311187
two-side-base-count model, all training data	HIP13284	TRBV13	3	0	0.137806752311187
two-side-base-count model, all training data	HIP13291	TRBV13	3	0	0.137806752311187
two-side-base-count model, all training data	HIP13294	TRBV13	3	0	0.137806752311187
two-side-base-count model, all training data	HIP13296	TRBV13	3	0	0.137806752311187
two-side-base-count model, all training data	HIP13303	TRBV13	3	0	0.137806752311187
two-side-base-count model, all training data	HIP13306	TRBV13	3	0	0.137806752311187
two-side-base-count model, all training data	HIP13309	TRBV13	3	0.00107758620689655	0.137806752311187
two-side-base-count model, all training data	HIP13311	TRBV13	3	0	0.137806752311187
two-side-base-count model, all training data	HIP13318	TRBV13	3	0	0.137806752311187
two-side-base-count model, all training data	HIP13319	TRBV13	3	0.00354609929078014	0.137806752311187
two-side-base-count model, all training data	HIP13324	TRBV13	3	0	0.137806752311187
two-side-base-count model, all training data	HIP13325	TRBV13	3	0	0.137806752311187
two-side-base-count model, all training data	HIP13350	TRBV13	3	0	0.137806752311187
two-side-base-count model, all training data	HIP13352	TRBV13	3	0	0.137806752311187
two-side-base-count model, all training data	HIP13355	TRBV13	3	0	0.137806752311187
two-side-base-count model, all training data	HIP13360	TRBV13	3	0	0.137806752311187
two-side-base-count model, all training data	HIP13361	TRBV13	3	0.00213675213675214	0.137806752311187
two-side-base-count model, all training data	HIP13363	TRBV13	3	0.00127551020408163	0.137806752311187
two-side-base-count model, all training data	HIP13370	TRBV13	3	0	0.137806752311187
two-side-base-count model, all training data	HIP13376	TRBV13	3	0	0.137806752311187
two-side-base-count model, all training data	HIP13383	TRBV13	3	0	0.137806752311187
two-side-base-count model, all training data	HIP13396	TRBV13	3	0	0.137806752311187
two-side-base-count model, all training data	HIP13402	TRBV13	3	0	0.137806752311187
two-side-base-count model, all training data	HIP13414	TRBV13	3	0	0.137806752311187
two-side-base-count model, all training data	HIP13427	TRBV13	3	0	0.137806752311187
two-side-base-count model, all training data	HIP13449	TRBV13	3	0	0.137806752311187
two-side-base-count model, all training data	HIP13463	TRBV13	3	0	0.137806752311187
two-side-base-count model, all training data	HIP13465	TRBV13	3	0	0.137806752311187
two-side-base-count model, all training data	HIP13473	TRBV13	3	0	0.137806752311187
two-side-base-count model, all training data	HIP13478	TRBV13	3	0	0.137806752311187
two-side-base-count model, all training data	HIP13489	TRBV13	3	0	0.137806752311187
two-side-base-count model, all training data	HIP13497	TRBV13	3	0	0.137806752311187
two-side-base-count model, all training data	HIP13505	TRBV13	3	0	0.137806752311187
two-side-base-count model, all training data	HIP13511	TRBV13	3	0	0.137806752311187
two-side-base-count model, all training data	HIP13513	TRBV13	3	0	0.137806752311187
two-side-base-count model, all training data	HIP13515	TRBV13	3	0	0.137806752311187
two-side-base-count model, all training data	HIP13518	TRBV13	3	0	0.137806752311187
two-side-base-count model, all training data	HIP13554	TRBV13	3	0	0.137806752311187
two-side-base-count model, all training data	HIP13567	TRBV13	3	0	0.137806752311187
two-side-base-count model, all training data	HIP13592	TRBV13	3	0	0.137806752311187
two-side-base-count model, all training data	HIP13610	TRBV13	3	0	0.137806752311187
two-side-base-count model, all training data	HIP13625	TRBV13	3	0	0.137806752311187
two-side-base-count model, all training data	HIP13627	TRBV13	3	0	0.137806752311187
two-side-base-count model, all training data	HIP13636	TRBV13	3	0	0.137806752311187
two-side-base-count model, all training data	HIP13654	TRBV13	3	0	0.137806752311187
two-side-base-count model, all training data	HIP13658	TRBV13	3	0	0.137806752311187
two-side-base-count model, all training data	HIP13661	TRBV13	3	0	0.137806752311187
two-side-base-count model, all training data	HIP13663	TRBV13	3	0	0.137806752311187
two-side-base-count model, all training data	HIP13667	TRBV13	3	0	0.137806752311187
two-side-base-count model, all training data	HIP13671	TRBV13	3	0	0.137806752311187
two-side-base-count model, all training data	HIP13686	TRBV13	3	0	0.137806752311187
two-side-base-count model, all training data	HIP13695	TRBV13	3	0	0.137806752311187
two-side-base-count model, all training data	HIP13699	TRBV13	3	0.000986193293885602	0.137806752311187
two-side-base-count model, all training data	HIP13703	TRBV13	3	0	0.137806752311187
two-side-base-count model, all training data	HIP13709	TRBV13	3	0	0.137806752311187
two-side-base-count model, all training data	HIP13710	TRBV13	3	0	0.137806752311187
two-side-base-count model, all training data	HIP13720	TRBV13	3	0	0.137806752311187
two-side-base-count model, all training data	HIP13722	TRBV13	3	0	0.137806752311187
two-side-base-count model, all training data	HIP13736	TRBV13	3	0	0.137806752311187
two-side-base-count model, all training data	HIP13741	TRBV13	3	0.00111856823266219	0.137806752311187
two-side-base-count model, all training data	HIP13746	TRBV13	3	0	0.137806752311187
two-side-base-count model, all training data	HIP13749	TRBV13	3	0	0.137806752311187
two-side-base-count model, all training data	HIP13751	TRBV13	3	0	0.137806752311187
two-side-base-count model, all training data	HIP13753	TRBV13	3	0	0.137806752311187
two-side-base-count model, all training data	HIP13754	TRBV13	3	0	0.137806752311187
two-side-base-count model, all training data	HIP13757	TRBV13	3	0	0.137806752311187
two-side-base-count model, all training data	HIP13760	TRBV13	3	0	0.137806752311187
two-side-base-count model, all training data	HIP13764	TRBV13	3	0	0.137806752311187
two-side-base-count model, all training data	HIP13766	TRBV13	3	0	0.137806752311187
two-side-base-count model, all training data	HIP13769	TRBV13	3	0	0.137806752311187
two-side-base-count model, all training data	HIP13771	TRBV13	3	0	0.137806752311187
two-side-base-count model, all training data	HIP13773	TRBV13	3	0	0.137806752311187
two-side-base-count model, all training data	HIP13774	TRBV13	3	0	0.137806752311187
two-side-base-count model, all training data	HIP13777	TRBV13	3	0	0.137806752311187
two-side-base-count model, all training data	HIP13780	TRBV13	3	0	0.137806752311187
two-side-base-count model, all training data	HIP13782	TRBV13	3	0	0.137806752311187
two-side-base-count model, all training data	HIP13786	TRBV13	3	0	0.137806752311187
two-side-base-count model, all training data	HIP13789	TRBV13	3	0	0.137806752311187
two-side-base-count model, all training data	HIP13793	TRBV13	3	0	0.137806752311187
two-side-base-count model, all training data	HIP13794	TRBV13	3	0	0.137806752311187
two-side-base-count model, all training data	HIP13796	TRBV13	3	0	0.137806752311187
two-side-base-count model, all training data	HIP13800	TRBV13	3	0	0.137806752311187
two-side-base-count model, all training data	HIP13803	TRBV13	3	0	0.137806752311187
two-side-base-count model, all training data	HIP13806	TRBV13	3	0	0.137806752311187
two-side-base-count model, all training data	HIP13809	TRBV13	3	0	0.137806752311187
two-side-base-count model, all training data	HIP13810	TRBV13	3	0	0.137806752311187
two-side-base-count model, all training data	HIP13812	TRBV13	3	0	0.137806752311187
two-side-base-count model, all training data	HIP13814	TRBV13	3	0	0.137806752311187
two-side-base-count model, all training data	HIP13818	TRBV13	3	0	0.137806752311187
two-side-base-count model, all training data	HIP13822	TRBV13	3	0	0.137806752311187
two-side-base-count model, all training data	HIP13823	TRBV13	3	0	0.137806752311187
two-side-base-count model, all training data	HIP13831	TRBV13	3	0	0.137806752311187
two-side-base-count model, all training data	HIP13833	TRBV13	3	0	0.137806752311187
two-side-base-count model, all training data	HIP13847	TRBV13	3	0	0.137806752311187
two-side-base-count model, all training data	HIP13848	TRBV13	3	0	0.137806752311187
two-side-base-count model, all training data	HIP13852	TRBV13	3	0	0.137806752311187
two-side-base-count model, all training data	HIP13853	TRBV13	3	0	0.137806752311187
two-side-base-count model, all training data	HIP13854	TRBV13	3	0	0.137806752311187
two-side-base-count model, all training data	HIP13856	TRBV13	3	0	0.137806752311187
two-side-base-count model, all training data	HIP13857	TRBV13	3	0	0.137806752311187
two-side-base-count model, all training data	HIP13859	TRBV13	3	0	0.137806752311187
two-side-base-count model, all training data	HIP13860	TRBV13	3	0	0.137806752311187
two-side-base-count model, all training data	HIP13865	TRBV13	3	0	0.137806752311187
two-side-base-count model, all training data	HIP13869	TRBV13	3	0	0.137806752311187
two-side-base-count model, all training data	HIP13871	TRBV13	3	0	0.137806752311187
two-side-base-count model, all training data	HIP13875	TRBV13	3	0	0.137806752311187
two-side-base-count model, all training data	HIP13877	TRBV13	3	0	0.137806752311187
two-side-base-count model, all training data	HIP13880	TRBV13	3	0	0.137806752311187
two-side-base-count model, all training data	HIP13887	TRBV13	3	0	0.137806752311187
two-side-base-count model, all training data	HIP13893	TRBV13	3	0	0.137806752311187
two-side-base-count model, all training data	HIP13894	TRBV13	3	0	0.137806752311187
two-side-base-count model, all training data	HIP13900	TRBV13	3	0	0.137806752311187
two-side-base-count model, all training data	HIP13902	TRBV13	3	0	0.137806752311187
two-side-base-count model, all training data	HIP13903	TRBV13	3	0	0.137806752311187
two-side-base-count model, all training data	HIP13911	TRBV13	3	0	0.137806752311187
two-side-base-count model, all training data	HIP13916	TRBV13	3	0	0.137806752311187
two-side-base-count model, all training data	HIP13919	TRBV13	3	0	0.137806752311187
two-side-base-count model, all training data	HIP13920	TRBV13	3	0	0.137806752311187
two-side-base-count model, all training data	HIP13923	TRBV13	3	0	0.137806752311187
two-side-base-count model, all training data	HIP13926	TRBV13	3	0	0.137806752311187
two-side-base-count model, all training data	HIP13928	TRBV13	3	0	0.137806752311187
two-side-base-count model, all training data	HIP13929	TRBV13	3	0	0.137806752311187
two-side-base-count model, all training data	HIP13932	TRBV13	3	0	0.137806752311187
two-side-base-count model, all training data	HIP13933	TRBV13	3	0	0.137806752311187
two-side-base-count model, all training data	HIP13935	TRBV13	3	0	0.137806752311187
two-side-base-count model, all training data	HIP13938	TRBV13	3	0.00510204081632653	0.137806752311187
two-side-base-count model, all training data	HIP13939	TRBV13	3	0	0.137806752311187
two-side-base-count model, all training data	HIP13941	TRBV13	3	0	0.137806752311187
two-side-base-count model, all training data	HIP13944	TRBV13	3	0	0.137806752311187
two-side-base-count model, all training data	HIP13945	TRBV13	3	0	0.137806752311187
two-side-base-count model, all training data	HIP13947	TRBV13	3	0	0.137806752311187
two-side-base-count model, all training data	HIP13949	TRBV13	3	0	0.137806752311187
two-side-base-count model, all training data	HIP13951	TRBV13	3	0	0.137806752311187
two-side-base-count model, all training data	HIP13954	TRBV13	3	0	0.137806752311187
two-side-base-count model, all training data	HIP13956	TRBV13	3	0	0.137806752311187
two-side-base-count model, all training data	HIP13958	TRBV13	3	0	0.137806752311187
two-side-base-count model, all training data	HIP13961	TRBV13	3	0	0.137806752311187
two-side-base-count model, all training data	HIP13962	TRBV13	3	0	0.137806752311187
two-side-base-count model, all training data	HIP13964	TRBV13	3	0	0.137806752311187
two-side-base-count model, all training data	HIP13966	TRBV13	3	0	0.137806752311187
two-side-base-count model, all training data	HIP13967	TRBV13	3	0	0.137806752311187
two-side-base-count model, all training data	HIP13972	TRBV13	3	0	0.137806752311187
two-side-base-count model, all training data	HIP13975	TRBV13	3	0	0.137806752311187
two-side-base-count model, all training data	HIP13976	TRBV13	3	0.00209205020920502	0.137806752311187
two-side-base-count model, all training data	HIP13978	TRBV13	3	0	0.137806752311187
two-side-base-count model, all training data	HIP13981	TRBV13	3	0	0.137806752311187
two-side-base-count model, all training data	HIP13983	TRBV13	3	0	0.137806752311187
two-side-base-count model, all training data	HIP13986	TRBV13	3	0	0.137806752311187
two-side-base-count model, all training data	HIP13987	TRBV13	3	0.00123152709359606	0.137806752311187
two-side-base-count model, all training data	HIP13988	TRBV13	3	0	0.137806752311187
two-side-base-count model, all training data	HIP13989	TRBV13	3	0	0.137806752311187
two-side-base-count model, all training data	HIP13992	TRBV13	3	0	0.137806752311187
two-side-base-count model, all training data	HIP13994	TRBV13	3	0	0.137806752311187
two-side-base-count model, all training data	HIP13996	TRBV13	3	0	0.137806752311187
two-side-base-count model, all training data	HIP14000	TRBV13	3	0.000541125541125541	0.137806752311187
two-side-base-count model, all training data	HIP14004	TRBV13	3	0	0.137806752311187
two-side-base-count model, all training data	HIP14007	TRBV13	3	0	0.137806752311187
two-side-base-count model, all training data	HIP14009	TRBV13	3	0	0.137806752311187
two-side-base-count model, all training data	HIP14014	TRBV13	3	0	0.137806752311187
two-side-base-count model, all training data	HIP14015	TRBV13	3	0	0.137806752311187
two-side-base-count model, all training data	HIP14016	TRBV13	3	0	0.137806752311187
two-side-base-count model, all training data	HIP14018	TRBV13	3	0	0.137806752311187
two-side-base-count model, all training data	HIP14020	TRBV13	3	0	0.137806752311187
two-side-base-count model, all training data	HIP14022	TRBV13	3	0	0.137806752311187
two-side-base-count model, all training data	HIP14024	TRBV13	3	0	0.137806752311187
two-side-base-count model, all training data	HIP14028	TRBV13	3	0	0.137806752311187
two-side-base-count model, all training data	HIP14030	TRBV13	3	0	0.137806752311187
two-side-base-count model, all training data	HIP14034	TRBV13	3	0	0.137806752311187
two-side-base-count model, all training data	HIP14036	TRBV13	3	0	0.137806752311187
two-side-base-count model, all training data	HIP14037	TRBV13	3	0	0.137806752311187
two-side-base-count model, all training data	HIP14039	TRBV13	3	0	0.137806752311187
two-side-base-count model, all training data	HIP14041	TRBV13	3	0	0.137806752311187
two-side-base-count model, all training data	HIP14043	TRBV13	3	0	0.137806752311187
two-side-base-count model, all training data	HIP14045	TRBV13	3	0	0.137806752311187
two-side-base-count model, all training data	HIP14048	TRBV13	3	0	0.137806752311187
two-side-base-count model, all training data	HIP14051	TRBV13	3	0	0.137806752311187
two-side-base-count model, all training data	HIP14053	TRBV13	3	0	0.137806752311187
two-side-base-count model, all training data	HIP14055	TRBV13	3	0	0.137806752311187
two-side-base-count model, all training data	HIP14059	TRBV13	3	0	0.137806752311187
two-side-base-count model, all training data	HIP14060	TRBV13	3	0	0.137806752311187
two-side-base-count model, all training data	HIP14064	TRBV13	3	0	0.137806752311187
two-side-base-count model, all training data	HIP14066	TRBV13	3	0	0.137806752311187
two-side-base-count model, all training data	HIP14071	TRBV13	3	0	0.137806752311187
two-side-base-count model, all training data	HIP14072	TRBV13	3	0	0.137806752311187
two-side-base-count model, all training data	HIP14074	TRBV13	3	0.000868055555555556	0.137806752311187
two-side-base-count model, all training data	HIP14077	TRBV13	3	0	0.137806752311187
two-side-base-count model, all training data	HIP14079	TRBV13	3	0	0.137806752311187
two-side-base-count model, all training data	HIP14080	TRBV13	3	0	0.137806752311187
two-side-base-count model, all training data	HIP14089	TRBV13	3	0	0.137806752311187
two-side-base-count model, all training data	HIP14090	TRBV13	3	0	0.137806752311187
two-side-base-count model, all training data	HIP14092	TRBV13	3	0	0.137806752311187
two-side-base-count model, all training data	HIP14095	TRBV13	3	0	0.137806752311187
two-side-base-count model, all training data	HIP14096	TRBV13	3	0	0.137806752311187
two-side-base-count model, all training data	HIP14103	TRBV13	3	0	0.137806752311187
two-side-base-count model, all training data	HIP14106	TRBV13	3	0	0.137806752311187
two-side-base-count model, all training data	HIP14107	TRBV13	3	0	0.137806752311187
two-side-base-count model, all training data	HIP14109	TRBV13	3	0	0.137806752311187
two-side-base-count model, all training data	HIP14110	TRBV13	3	0	0.137806752311187
two-side-base-count model, all training data	HIP14114	TRBV13	3	0	0.137806752311187
two-side-base-count model, all training data	HIP14118	TRBV13	3	0	0.137806752311187
two-side-base-count model, all training data	HIP14121	TRBV13	3	0	0.137806752311187
two-side-base-count model, all training data	HIP14124	TRBV13	3	0	0.137806752311187
two-side-base-count model, all training data	HIP14127	TRBV13	3	0	0.137806752311187
two-side-base-count model, all training data	HIP14129	TRBV13	3	0	0.137806752311187
two-side-base-count model, all training data	HIP14130	TRBV13	3	0	0.137806752311187
two-side-base-count model, all training data	HIP14134	TRBV13	3	0	0.137806752311187
two-side-base-count model, all training data	HIP14136	TRBV13	3	0	0.137806752311187
two-side-base-count model, all training data	HIP14138	TRBV13	3	0	0.137806752311187
two-side-base-count model, all training data	HIP14140	TRBV13	3	0	0.137806752311187
two-side-base-count model, all training data	HIP14142	TRBV13	3	0	0.137806752311187
two-side-base-count model, all training data	HIP14143	TRBV13	3	0	0.137806752311187
two-side-base-count model, all training data	HIP14148	TRBV13	3	0	0.137806752311187
two-side-base-count model, all training data	HIP14152	TRBV13	3	0	0.137806752311187
two-side-base-count model, all training data	HIP14153	TRBV13	3	0	0.137806752311187
two-side-base-count model, all training data	HIP14156	TRBV13	3	0	0.137806752311187
two-side-base-count model, all training data	HIP14157	TRBV13	3	0	0.137806752311187
two-side-base-count model, all training data	HIP14160	TRBV13	3	0	0.137806752311187
two-side-base-count model, all training data	HIP14161	TRBV13	3	0	0.137806752311187
two-side-base-count model, all training data	HIP14170	TRBV13	3	0	0.137806752311187
two-side-base-count model, all training data	HIP14172	TRBV13	3	0	0.137806752311187
two-side-base-count model, all training data	HIP14174	TRBV13	3	0	0.137806752311187
two-side-base-count model, all training data	HIP14175	TRBV13	3	0	0.137806752311187
two-side-base-count model, all training data	HIP14176	TRBV13	3	0	0.137806752311187
two-side-base-count model, all training data	HIP14178	TRBV13	3	0	0.137806752311187
two-side-base-count model, all training data	HIP14181	TRBV13	3	0	0.137806752311187
two-side-base-count model, all training data	HIP14183	TRBV13	3	0	0.137806752311187
two-side-base-count model, all training data	HIP14184	TRBV13	3	0	0.137806752311187
two-side-base-count model, all training data	HIP14187	TRBV13	3	0	0.137806752311187
two-side-base-count model, all training data	HIP14192	TRBV13	3	0.00115207373271889	0.137806752311187
two-side-base-count model, all training data	HIP14194	TRBV13	3	0	0.137806752311187
two-side-base-count model, all training data	HIP14196	TRBV13	3	0	0.137806752311187
two-side-base-count model, all training data	HIP14202	TRBV13	3	0	0.137806752311187
two-side-base-count model, all training data	HIP14205	TRBV13	3	0	0.137806752311187
two-side-base-count model, all training data	HIP14206	TRBV13	3	0	0.137806752311187
two-side-base-count model, all training data	HIP14209	TRBV13	3	0	0.137806752311187
two-side-base-count model, all training data	HIP14211	TRBV13	3	0	0.137806752311187
two-side-base-count model, all training data	HIP14213	TRBV13	3	0	0.137806752311187
two-side-base-count model, all training data	HIP14214	TRBV13	3	0	0.137806752311187
two-side-base-count model, all training data	HIP14217	TRBV13	3	0	0.137806752311187
two-side-base-count model, all training data	HIP14218	TRBV13	3	0	0.137806752311187
two-side-base-count model, all training data	HIP14221	TRBV13	3	0	0.137806752311187
two-side-base-count model, all training data	HIP14223	TRBV13	3	0	0.137806752311187
two-side-base-count model, all training data	HIP14226	TRBV13	3	0	0.137806752311187
two-side-base-count model, all training data	HIP14227	TRBV13	3	0	0.137806752311187
two-side-base-count model, all training data	HIP14230	TRBV13	3	0	0.137806752311187
two-side-base-count model, all training data	HIP14231	TRBV13	3	0	0.137806752311187
two-side-base-count model, all training data	HIP14234	TRBV13	3	0	0.137806752311187
two-side-base-count model, all training data	HIP14236	TRBV13	3	0	0.137806752311187
two-side-base-count model, all training data	HIP14237	TRBV13	3	0	0.137806752311187
two-side-base-count model, all training data	HIP14238	TRBV13	3	0	0.137806752311187
two-side-base-count model, all training data	HIP14240	TRBV13	3	0	0.137806752311187
two-side-base-count model, all training data	HIP14241	TRBV13	3	0	0.137806752311187
two-side-base-count model, all training data	HIP14243	TRBV13	3	0	0.137806752311187
two-side-base-count model, all training data	HIP14244	TRBV13	3	0	0.137806752311187
two-side-base-count model, all training data	HIP14361	TRBV13	3	0	0.137806752311187
two-side-base-count model, all training data	HIP14363	TRBV13	3	0	0.137806752311187
two-side-base-count model, all training data	HIP14494	TRBV13	3	0	0.137806752311187
two-side-base-count model, all training data	HIP14844	TRBV13	3	0	0.137806752311187
two-side-base-count model, all training data	HIP14911	TRBV13	3	0	0.137806752311187
two-side-base-count model, all training data	HIP15685	TRBV13	3	0	0.137806752311187
two-side-base-count model, all training data	HIP15854	TRBV13	3	0	0.137806752311187
two-side-base-count model, all training data	HIP15855	TRBV13	3	0.000935453695042095	0.137806752311187
two-side-base-count model, all training data	HIP15860	TRBV13	3	0	0.137806752311187
two-side-base-count model, all training data	HIP15861	TRBV13	3	0	0.137806752311187
two-side-base-count model, all training data	HIP16515	TRBV13	3	0.00132802124833997	0.137806752311187
two-side-base-count model, all training data	HIP16738	TRBV13	3	0	0.137806752311187
two-side-base-count model, all training data	HIP16867	TRBV13	3	0	0.137806752311187
two-side-base-count model, all training data	HIP17370	TRBV13	3	0	0.137806752311187
two-side-base-count model, all training data	HIP17440	TRBV13	3	0	0.137806752311187
two-side-base-count model, all training data	HIP17445	TRBV13	3	0	0.137806752311187
two-side-base-count model, all training data	HIP17449	TRBV13	3	0	0.137806752311187
two-side-base-count model, all training data	HIP17454	TRBV13	3	0	0.137806752311187
two-side-base-count model, all training data	HIP17457	TRBV13	3	0	0.137806752311187
two-side-base-count model, all training data	HIP17462	TRBV13	3	0	0.137806752311187
two-side-base-count model, all training data	HIP17534	TRBV13	3	0	0.137806752311187
two-side-base-count model, all training data	HIP17577	TRBV13	3	0	0.137806752311187
two-side-base-count model, all training data	HIP17585	TRBV13	3	0	0.137806752311187
two-side-base-count model, all training data	HIP17657	TRBV13	3	0.00113378684807256	0.137806752311187
two-side-base-count model, all training data	HIP17698	TRBV13	3	0	0.137806752311187
two-side-base-count model, all training data	HIP17723	TRBV13	3	0	0.137806752311187
two-side-base-count model, all training data	HIP17737	TRBV13	3	0	0.137806752311187
two-side-base-count model, all training data	HIP17760	TRBV13	3	0	0.137806752311187
two-side-base-count model, all training data	HIP17793	TRBV13	3	0	0.137806752311187
two-side-base-count model, all training data	HIP17837	TRBV13	3	0	0.137806752311187
two-side-base-count model, all training data	HIP17845	TRBV13	3	0	0.137806752311187
two-side-base-count model, all training data	HIP17887	TRBV13	3	0	0.137806752311187
two-side-base-count model, all training data	HIP19048	TRBV13	3	0	0.137806752311187
two-side-base-count model, all training data	HIP19089	TRBV13	3	0	0.137806752311187
two-side-base-count model, all training data	HIP19716	TRBV13	3	0	0.137806752311187
two-side-base-count model, all training data	HIP19717	TRBV13	3	0	0.137806752311187
two-side-base-count model, all training data	HIP00110	TRBV13	11	0	0.02072263210022
two-side-base-count model, all training data	HIP00169	TRBV13	11	0	0.02072263210022
two-side-base-count model, all training data	HIP00594	TRBV13	11	0	0.02072263210022
two-side-base-count model, all training data	HIP00602	TRBV13	11	0	0.02072263210022
two-side-base-count model, all training data	HIP00614	TRBV13	11	0	0.02072263210022
two-side-base-count model, all training data	HIP00640	TRBV13	11	0	0.02072263210022
two-side-base-count model, all training data	HIP00707	TRBV13	11	0	0.02072263210022
two-side-base-count model, all training data	HIP00710	TRBV13	11	0	0.02072263210022
two-side-base-count model, all training data	HIP00715	TRBV13	11	0	0.02072263210022
two-side-base-count model, all training data	HIP00728	TRBV13	11	0	0.02072263210022
two-side-base-count model, all training data	HIP00734	TRBV13	11	0	0.02072263210022
two-side-base-count model, all training data	HIP00761	TRBV13	11	0	0.02072263210022
two-side-base-count model, all training data	HIP00769	TRBV13	11	0	0.02072263210022
two-side-base-count model, all training data	HIP00771	TRBV13	11	0	0.02072263210022
two-side-base-count model, all training data	HIP00773	TRBV13	11	0	0.02072263210022
two-side-base-count model, all training data	HIP00775	TRBV13	11	0	0.02072263210022
two-side-base-count model, all training data	HIP00777	TRBV13	11	0	0.02072263210022
two-side-base-count model, all training data	HIP00779	TRBV13	11	0	0.02072263210022
two-side-base-count model, all training data	HIP00805	TRBV13	11	0	0.02072263210022
two-side-base-count model, all training data	HIP00813	TRBV13	11	0	0.02072263210022
two-side-base-count model, all training data	HIP00819	TRBV13	11	0	0.02072263210022
two-side-base-count model, all training data	HIP00822	TRBV13	11	0	0.02072263210022
two-side-base-count model, all training data	HIP00825	TRBV13	11	0	0.02072263210022
two-side-base-count model, all training data	HIP00826	TRBV13	11	0	0.02072263210022
two-side-base-count model, all training data	HIP00832	TRBV13	11	0	0.02072263210022
two-side-base-count model, all training data	HIP00838	TRBV13	11	0	0.02072263210022
two-side-base-count model, all training data	HIP00851	TRBV13	11	0	0.02072263210022
two-side-base-count model, all training data	HIP00869	TRBV13	11	0	0.02072263210022
two-side-base-count model, all training data	HIP00898	TRBV13	11	0	0.02072263210022
two-side-base-count model, all training data	HIP00904	TRBV13	11	0	0.02072263210022
two-side-base-count model, all training data	HIP00924	TRBV13	11	0	0.02072263210022
two-side-base-count model, all training data	HIP00926	TRBV13	11	0	0.02072263210022
two-side-base-count model, all training data	HIP00934	TRBV13	11	0	0.02072263210022
two-side-base-count model, all training data	HIP00951	TRBV13	11	0	0.02072263210022
two-side-base-count model, all training data	HIP00971	TRBV13	11	0	0.02072263210022
two-side-base-count model, all training data	HIP00985	TRBV13	11	0	0.02072263210022
two-side-base-count model, all training data	HIP00997	TRBV13	11	0	0.02072263210022
two-side-base-count model, all training data	HIP00999	TRBV13	11	0	0.02072263210022
two-side-base-count model, all training data	HIP01004	TRBV13	11	0	0.02072263210022
two-side-base-count model, all training data	HIP01022	TRBV13	11	0	0.02072263210022
two-side-base-count model, all training data	HIP01055	TRBV13	11	0	0.02072263210022
two-side-base-count model, all training data	HIP01091	TRBV13	11	0	0.02072263210022
two-side-base-count model, all training data	HIP01129	TRBV13	11	0	0.02072263210022
two-side-base-count model, all training data	HIP01140	TRBV13	11	0	0.02072263210022
two-side-base-count model, all training data	HIP01160	TRBV13	11	0	0.02072263210022
two-side-base-count model, all training data	HIP01161	TRBV13	11	0	0.02072263210022
two-side-base-count model, all training data	HIP01162	TRBV13	11	0	0.02072263210022
two-side-base-count model, all training data	HIP01180	TRBV13	11	0	0.02072263210022
two-side-base-count model, all training data	HIP01181	TRBV13	11	0	0.02072263210022
two-side-base-count model, all training data	HIP01197	TRBV13	11	0	0.02072263210022
two-side-base-count model, all training data	HIP01206	TRBV13	11	0	0.02072263210022
two-side-base-count model, all training data	HIP01218	TRBV13	11	0	0.02072263210022
two-side-base-count model, all training data	HIP01219	TRBV13	11	0	0.02072263210022
two-side-base-count model, all training data	HIP01220	TRBV13	11	0	0.02072263210022
two-side-base-count model, all training data	HIP01223	TRBV13	11	0	0.02072263210022
two-side-base-count model, all training data	HIP01232	TRBV13	11	0	0.02072263210022
two-side-base-count model, all training data	HIP01253	TRBV13	11	0	0.02072263210022
two-side-base-count model, all training data	HIP01255	TRBV13	11	0	0.02072263210022
two-side-base-count model, all training data	HIP01264	TRBV13	11	0	0.02072263210022
two-side-base-count model, all training data	HIP01266	TRBV13	11	0	0.02072263210022
two-side-base-count model, all training data	HIP01298	TRBV13	11	0	0.02072263210022
two-side-base-count model, all training data	HIP01313	TRBV13	11	0	0.02072263210022
two-side-base-count model, all training data	HIP01359	TRBV13	11	0	0.02072263210022
two-side-base-count model, all training data	HIP01384	TRBV13	11	0	0.02072263210022
two-side-base-count model, all training data	HIP01391	TRBV13	11	0	0.02072263210022
two-side-base-count model, all training data	HIP01392	TRBV13	11	0	0.02072263210022
two-side-base-count model, all training data	HIP01393	TRBV13	11	0	0.02072263210022
two-side-base-count model, all training data	HIP01465	TRBV13	11	0	0.02072263210022
two-side-base-count model, all training data	HIP01470	TRBV13	11	0	0.02072263210022
two-side-base-count model, all training data	HIP01499	TRBV13	11	0	0.02072263210022
two-side-base-count model, all training data	HIP01501	TRBV13	11	0	0.02072263210022
two-side-base-count model, all training data	HIP01571	TRBV13	11	0	0.02072263210022
two-side-base-count model, all training data	HIP01582	TRBV13	11	0	0.02072263210022
two-side-base-count model, all training data	HIP01596	TRBV13	11	0	0.02072263210022
two-side-base-count model, all training data	HIP01597	TRBV13	11	0	0.02072263210022
two-side-base-count model, all training data	HIP01765	TRBV13	11	0	0.02072263210022
two-side-base-count model, all training data	HIP01795	TRBV13	11	0	0.02072263210022
two-side-base-count model, all training data	HIP01797	TRBV13	11	0	0.02072263210022
two-side-base-count model, all training data	HIP01798	TRBV13	11	0	0.02072263210022
two-side-base-count model, all training data	HIP01805	TRBV13	11	0	0.02072263210022
two-side-base-count model, all training data	HIP01820	TRBV13	11	0	0.02072263210022
two-side-base-count model, all training data	HIP01850	TRBV13	11	0	0.02072263210022
two-side-base-count model, all training data	HIP01856	TRBV13	11	0	0.02072263210022
two-side-base-count model, all training data	HIP01865	TRBV13	11	0	0.02072263210022
two-side-base-count model, all training data	HIP01867	TRBV13	11	0	0.02072263210022
two-side-base-count model, all training data	HIP01870	TRBV13	11	0	0.02072263210022
two-side-base-count model, all training data	HIP01947	TRBV13	11	0	0.02072263210022
two-side-base-count model, all training data	HIP02024	TRBV13	11	0	0.02072263210022
two-side-base-count model, all training data	HIP02078	TRBV13	11	0	0.02072263210022
two-side-base-count model, all training data	HIP02090	TRBV13	11	0	0.02072263210022
two-side-base-count model, all training data	HIP02103	TRBV13	11	0	0.02072263210022
two-side-base-count model, all training data	HIP02112	TRBV13	11	0	0.02072263210022
two-side-base-count model, all training data	HIP02126	TRBV13	11	0	0.02072263210022
two-side-base-count model, all training data	HIP02271	TRBV13	11	0	0.02072263210022
two-side-base-count model, all training data	HIP02663	TRBV13	11	0	0.02072263210022
two-side-base-count model, all training data	HIP02734	TRBV13	11	0	0.02072263210022
two-side-base-count model, all training data	HIP02737	TRBV13	11	0	0.02072263210022
two-side-base-count model, all training data	HIP02742	TRBV13	11	0	0.02072263210022
two-side-base-count model, all training data	HIP02780	TRBV13	11	0	0.02072263210022
two-side-base-count model, all training data	HIP02790	TRBV13	11	0	0.02072263210022
two-side-base-count model, all training data	HIP02805	TRBV13	11	0	0.02072263210022
two-side-base-count model, all training data	HIP02811	TRBV13	11	0	0.02072263210022
two-side-base-count model, all training data	HIP02820	TRBV13	11	0	0.02072263210022
two-side-base-count model, all training data	HIP02848	TRBV13	11	0	0.02072263210022
two-side-base-count model, all training data	HIP02855	TRBV13	11	0	0.02072263210022
two-side-base-count model, all training data	HIP02873	TRBV13	11	0	0.02072263210022
two-side-base-count model, all training data	HIP02875	TRBV13	11	0	0.02072263210022
two-side-base-count model, all training data	HIP02877	TRBV13	11	0	0.02072263210022
two-side-base-count model, all training data	HIP02928	TRBV13	11	0	0.02072263210022
two-side-base-count model, all training data	HIP02931	TRBV13	11	0	0.02072263210022
two-side-base-count model, all training data	HIP02947	TRBV13	11	0	0.02072263210022
two-side-base-count model, all training data	HIP02962	TRBV13	11	0	0.02072263210022
two-side-base-count model, all training data	HIP02997	TRBV13	11	0	0.02072263210022
two-side-base-count model, all training data	HIP03004	TRBV13	11	0	0.02072263210022
two-side-base-count model, all training data	HIP03099	TRBV13	11	0	0.02072263210022
two-side-base-count model, all training data	HIP03107	TRBV13	11	0	0.02072263210022
two-side-base-count model, all training data	HIP03111	TRBV13	11	0	0.02072263210022
two-side-base-count model, all training data	HIP03125	TRBV13	11	0	0.02072263210022
two-side-base-count model, all training data	HIP03184	TRBV13	11	0	0.02072263210022
two-side-base-count model, all training data	HIP03194	TRBV13	11	0	0.02072263210022
two-side-base-count model, all training data	HIP03197	TRBV13	11	0	0.02072263210022
two-side-base-count model, all training data	HIP03216	TRBV13	11	0	0.02072263210022
two-side-base-count model, all training data	HIP03228	TRBV13	11	0	0.02072263210022
two-side-base-count model, all training data	HIP03233	TRBV13	11	0	0.02072263210022
two-side-base-count model, all training data	HIP03236	TRBV13	11	0	0.02072263210022
two-side-base-count model, all training data	HIP03275	TRBV13	11	0	0.02072263210022
two-side-base-count model, all training data	HIP03370	TRBV13	11	0	0.02072263210022
two-side-base-count model, all training data	HIP03378	TRBV13	11	0	0.02072263210022
two-side-base-count model, all training data	HIP03381	TRBV13	11	0	0.02072263210022
two-side-base-count model, all training data	HIP03383	TRBV13	11	0	0.02072263210022
two-side-base-count model, all training data	HIP03385	TRBV13	11	0	0.02072263210022
two-side-base-count model, all training data	HIP03484	TRBV13	11	0	0.02072263210022
two-side-base-count model, all training data	HIP03494	TRBV13	11	0	0.02072263210022
two-side-base-count model, all training data	HIP03495	TRBV13	11	0	0.02072263210022
two-side-base-count model, all training data	HIP03502	TRBV13	11	0	0.02072263210022
two-side-base-count model, all training data	HIP03505	TRBV13	11	0	0.02072263210022
two-side-base-count model, all training data	HIP03511	TRBV13	11	0	0.02072263210022
two-side-base-count model, all training data	HIP03591	TRBV13	11	0	0.02072263210022
two-side-base-count model, all training data	HIP03592	TRBV13	11	0	0.02072263210022
two-side-base-count model, all training data	HIP03597	TRBV13	11	0	0.02072263210022
two-side-base-count model, all training data	HIP03618	TRBV13	11	0	0.02072263210022
two-side-base-count model, all training data	HIP03628	TRBV13	11	0	0.02072263210022
two-side-base-count model, all training data	HIP03630	TRBV13	11	0	0.02072263210022
two-side-base-count model, all training data	HIP03651	TRBV13	11	0	0.02072263210022
two-side-base-count model, all training data	HIP03677	TRBV13	11	0	0.02072263210022
two-side-base-count model, all training data	HIP03678	TRBV13	11	0	0.02072263210022
two-side-base-count model, all training data	HIP03685	TRBV13	11	0	0.02072263210022
two-side-base-count model, all training data	HIP03693	TRBV13	11	0	0.02072263210022
two-side-base-count model, all training data	HIP03695	TRBV13	11	0	0.02072263210022
two-side-base-count model, all training data	HIP03720	TRBV13	11	0	0.02072263210022
two-side-base-count model, all training data	HIP03732	TRBV13	11	0	0.02072263210022
two-side-base-count model, all training data	HIP03746	TRBV13	11	0	0.02072263210022
two-side-base-count model, all training data	HIP03807	TRBV13	11	0	0.02072263210022
two-side-base-count model, all training data	HIP03812	TRBV13	11	0	0.02072263210022
two-side-base-count model, all training data	HIP03814	TRBV13	11	0	0.02072263210022
two-side-base-count model, all training data	HIP04455	TRBV13	11	0	0.02072263210022
two-side-base-count model, all training data	HIP04464	TRBV13	11	0	0.02072263210022
two-side-base-count model, all training data	HIP04471	TRBV13	11	0	0.02072263210022
two-side-base-count model, all training data	HIP04475	TRBV13	11	0	0.02072263210022
two-side-base-count model, all training data	HIP04480	TRBV13	11	0	0.02072263210022
two-side-base-count model, all training data	HIP04498	TRBV13	11	0	0.02072263210022
two-side-base-count model, all training data	HIP04509	TRBV13	11	0	0.02072263210022
two-side-base-count model, all training data	HIP04510	TRBV13	11	0	0.02072263210022
two-side-base-count model, all training data	HIP04511	TRBV13	11	0	0.02072263210022
two-side-base-count model, all training data	HIP04527	TRBV13	11	0	0.02072263210022
two-side-base-count model, all training data	HIP04532	TRBV13	11	0	0.02072263210022
two-side-base-count model, all training data	HIP04545	TRBV13	11	0	0.02072263210022
two-side-base-count model, all training data	HIP04552	TRBV13	11	0	0.02072263210022
two-side-base-count model, all training data	HIP04555	TRBV13	11	0	0.02072263210022
two-side-base-count model, all training data	HIP04576	TRBV13	11	0	0.02072263210022
two-side-base-count model, all training data	HIP04578	TRBV13	11	0	0.02072263210022
two-side-base-count model, all training data	HIP04597	TRBV13	11	0	0.02072263210022
two-side-base-count model, all training data	HIP04605	TRBV13	11	0	0.02072263210022
two-side-base-count model, all training data	HIP04611	TRBV13	11	0	0.02072263210022
two-side-base-count model, all training data	HIP04634	TRBV13	11	0	0.02072263210022
two-side-base-count model, all training data	HIP04958	TRBV13	11	0	0.02072263210022
two-side-base-count model, all training data	HIP05311	TRBV13	11	0	0.02072263210022
two-side-base-count model, all training data	HIP05331	TRBV13	11	0	0.02072263210022
two-side-base-count model, all training data	HIP05377	TRBV13	11	0	0.02072263210022
two-side-base-count model, all training data	HIP05388	TRBV13	11	0	0.02072263210022
two-side-base-count model, all training data	HIP05390	TRBV13	11	0	0.02072263210022
two-side-base-count model, all training data	HIP05398	TRBV13	11	0	0.02072263210022
two-side-base-count model, all training data	HIP05405	TRBV13	11	0	0.02072263210022
two-side-base-count model, all training data	HIP05409	TRBV13	11	0	0.02072263210022
two-side-base-count model, all training data	HIP05434	TRBV13	11	0	0.02072263210022
two-side-base-count model, all training data	HIP05437	TRBV13	11	0	0.02072263210022
two-side-base-count model, all training data	HIP05444	TRBV13	11	0	0.02072263210022
two-side-base-count model, all training data	HIP05455	TRBV13	11	0	0.02072263210022
two-side-base-count model, all training data	HIP05460	TRBV13	11	0	0.02072263210022
two-side-base-count model, all training data	HIP05467	TRBV13	11	0	0.02072263210022
two-side-base-count model, all training data	HIP05524	TRBV13	11	0	0.02072263210022
two-side-base-count model, all training data	HIP05533	TRBV13	11	0	0.02072263210022
two-side-base-count model, all training data	HIP05535	TRBV13	11	0	0.02072263210022
two-side-base-count model, all training data	HIP05540	TRBV13	11	0	0.02072263210022
two-side-base-count model, all training data	HIP05551	TRBV13	11	0	0.02072263210022
two-side-base-count model, all training data	HIP05552	TRBV13	11	0	0.02072263210022
two-side-base-count model, all training data	HIP05559	TRBV13	11	0	0.02072263210022
two-side-base-count model, all training data	HIP05561	TRBV13	11	0	0.02072263210022
two-side-base-count model, all training data	HIP05563	TRBV13	11	0	0.02072263210022
two-side-base-count model, all training data	HIP05574	TRBV13	11	0	0.02072263210022
two-side-base-count model, all training data	HIP05578	TRBV13	11	0	0.02072263210022
two-side-base-count model, all training data	HIP05590	TRBV13	11	0	0.02072263210022
two-side-base-count model, all training data	HIP05595	TRBV13	11	0	0.02072263210022
two-side-base-count model, all training data	HIP05665	TRBV13	11	0	0.02072263210022
two-side-base-count model, all training data	HIP05757	TRBV13	11	0	0.02072263210022
two-side-base-count model, all training data	HIP05763	TRBV13	11	0	0.02072263210022
two-side-base-count model, all training data	HIP05815	TRBV13	11	0	0.02072263210022
two-side-base-count model, all training data	HIP05817	TRBV13	11	0	0.02072263210022
two-side-base-count model, all training data	HIP05832	TRBV13	11	0	0.02072263210022
two-side-base-count model, all training data	HIP05838	TRBV13	11	0	0.02072263210022
two-side-base-count model, all training data	HIP05841	TRBV13	11	0	0.02072263210022
two-side-base-count model, all training data	HIP05934	TRBV13	11	0	0.02072263210022
two-side-base-count model, all training data	HIP05941	TRBV13	11	0	0.02072263210022
two-side-base-count model, all training data	HIP05942	TRBV13	11	0	0.02072263210022
two-side-base-count model, all training data	HIP05948	TRBV13	11	0	0.02072263210022
two-side-base-count model, all training data	HIP05960	TRBV13	11	0	0.02072263210022
two-side-base-count model, all training data	HIP06191	TRBV13	11	0	0.02072263210022
two-side-base-count model, all training data	HIP07754	TRBV13	11	0	0.02072263210022
two-side-base-count model, all training data	HIP08076	TRBV13	11	0	0.02072263210022
two-side-base-count model, all training data	HIP08200	TRBV13	11	0	0.02072263210022
two-side-base-count model, all training data	HIP08223	TRBV13	11	0	0.02072263210022
two-side-base-count model, all training data	HIP08230	TRBV13	11	0	0.02072263210022
two-side-base-count model, all training data	HIP08236	TRBV13	11	0	0.02072263210022
two-side-base-count model, all training data	HIP08305	TRBV13	11	0	0.02072263210022
two-side-base-count model, all training data	HIP08337	TRBV13	11	0	0.02072263210022
two-side-base-count model, all training data	HIP08339	TRBV13	11	0	0.02072263210022
two-side-base-count model, all training data	HIP08345	TRBV13	11	0	0.02072263210022
two-side-base-count model, all training data	HIP08346	TRBV13	11	0	0.02072263210022
two-side-base-count model, all training data	HIP08389	TRBV13	11	0	0.02072263210022
two-side-base-count model, all training data	HIP08399	TRBV13	11	0	0.02072263210022
two-side-base-count model, all training data	HIP08400	TRBV13	11	0	0.02072263210022
two-side-base-count model, all training data	HIP08439	TRBV13	11	0	0.02072263210022
two-side-base-count model, all training data	HIP08499	TRBV13	11	0	0.02072263210022
two-side-base-count model, all training data	HIP08507	TRBV13	11	0	0.02072263210022
two-side-base-count model, all training data	HIP08521	TRBV13	11	0	0.02072263210022
two-side-base-count model, all training data	HIP08596	TRBV13	11	0	0.02072263210022
two-side-base-count model, all training data	HIP08598	TRBV13	11	0	0.02072263210022
two-side-base-count model, all training data	HIP08653	TRBV13	11	0	0.02072263210022
two-side-base-count model, all training data	HIP08702	TRBV13	11	0	0.02072263210022
two-side-base-count model, all training data	HIP08710	TRBV13	11	0	0.02072263210022
two-side-base-count model, all training data	HIP08711	TRBV13	11	0	0.02072263210022
two-side-base-count model, all training data	HIP08725	TRBV13	11	0	0.02072263210022
two-side-base-count model, all training data	HIP08792	TRBV13	11	0	0.02072263210022
two-side-base-count model, all training data	HIP08805	TRBV13	11	0	0.02072263210022
two-side-base-count model, all training data	HIP08816	TRBV13	11	0	0.02072263210022
two-side-base-count model, all training data	HIP08821	TRBV13	11	0	0.02072263210022
two-side-base-count model, all training data	HIP08827	TRBV13	11	0	0.02072263210022
two-side-base-count model, all training data	HIP08888	TRBV13	11	0	0.02072263210022
two-side-base-count model, all training data	HIP08890	TRBV13	11	0	0.02072263210022
two-side-base-count model, all training data	HIP08972	TRBV13	11	0	0.02072263210022
two-side-base-count model, all training data	HIP08977	TRBV13	11	0	0.02072263210022
two-side-base-count model, all training data	HIP08986	TRBV13	11	0	0.02072263210022
two-side-base-count model, all training data	HIP08989	TRBV13	11	0	0.02072263210022
two-side-base-count model, all training data	HIP09001	TRBV13	11	0	0.02072263210022
two-side-base-count model, all training data	HIP09020	TRBV13	11	0	0.02072263210022
two-side-base-count model, all training data	HIP09022	TRBV13	11	0	0.02072263210022
two-side-base-count model, all training data	HIP09026	TRBV13	11	0	0.02072263210022
two-side-base-count model, all training data	HIP09029	TRBV13	11	0	0.02072263210022
two-side-base-count model, all training data	HIP09041	TRBV13	11	0	0.02072263210022
two-side-base-count model, all training data	HIP09046	TRBV13	11	0	0.02072263210022
two-side-base-count model, all training data	HIP09051	TRBV13	11	0	0.02072263210022
two-side-base-count model, all training data	HIP09062	TRBV13	11	0	0.02072263210022
two-side-base-count model, all training data	HIP09097	TRBV13	11	0	0.02072263210022
two-side-base-count model, all training data	HIP09118	TRBV13	11	0	0.02072263210022
two-side-base-count model, all training data	HIP09119	TRBV13	11	0	0.02072263210022
two-side-base-count model, all training data	HIP09122	TRBV13	11	0	0.02072263210022
two-side-base-count model, all training data	HIP09150	TRBV13	11	0	0.02072263210022
two-side-base-count model, all training data	HIP09159	TRBV13	11	0	0.02072263210022
two-side-base-count model, all training data	HIP09190	TRBV13	11	0	0.02072263210022
two-side-base-count model, all training data	HIP09235	TRBV13	11	0	0.02072263210022
two-side-base-count model, all training data	HIP09253	TRBV13	11	0	0.02072263210022
two-side-base-count model, all training data	HIP09284	TRBV13	11	0	0.02072263210022
two-side-base-count model, all training data	HIP09344	TRBV13	11	0	0.02072263210022
two-side-base-count model, all training data	HIP09364	TRBV13	11	0	0.02072263210022
two-side-base-count model, all training data	HIP09365	TRBV13	11	0	0.02072263210022
two-side-base-count model, all training data	HIP09366	TRBV13	11	0	0.02072263210022
two-side-base-count model, all training data	HIP09430	TRBV13	11	0	0.02072263210022
two-side-base-count model, all training data	HIP09559	TRBV13	11	0	0.02072263210022
two-side-base-count model, all training data	HIP09624	TRBV13	11	0	0.02072263210022
two-side-base-count model, all training data	HIP09681	TRBV13	11	0	0.02072263210022
two-side-base-count model, all training data	HIP09775	TRBV13	11	0	0.02072263210022
two-side-base-count model, all training data	HIP09789	TRBV13	11	0	0.02072263210022
two-side-base-count model, all training data	HIP10358	TRBV13	11	0	0.02072263210022
two-side-base-count model, all training data	HIP10376	TRBV13	11	0	0.02072263210022
two-side-base-count model, all training data	HIP10377	TRBV13	11	0	0.02072263210022
two-side-base-count model, all training data	HIP10389	TRBV13	11	0	0.02072263210022
two-side-base-count model, all training data	HIP10408	TRBV13	11	0	0.02072263210022
two-side-base-count model, all training data	HIP10424	TRBV13	11	0	0.02072263210022
two-side-base-count model, all training data	HIP10443	TRBV13	11	0	0.02072263210022
two-side-base-count model, all training data	HIP10445	TRBV13	11	0	0.02072263210022
two-side-base-count model, all training data	HIP10447	TRBV13	11	0	0.02072263210022
two-side-base-count model, all training data	HIP10480	TRBV13	11	0	0.02072263210022
two-side-base-count model, all training data	HIP10507	TRBV13	11	0	0.02072263210022
two-side-base-count model, all training data	HIP10514	TRBV13	11	0	0.02072263210022
two-side-base-count model, all training data	HIP10545	TRBV13	11	0	0.02072263210022
two-side-base-count model, all training data	HIP10564	TRBV13	11	0	0.02072263210022
two-side-base-count model, all training data	HIP10568	TRBV13	11	0	0.02072263210022
two-side-base-count model, all training data	HIP10597	TRBV13	11	0	0.02072263210022
two-side-base-count model, all training data	HIP10602	TRBV13	11	0	0.02072263210022
two-side-base-count model, all training data	HIP10639	TRBV13	11	0	0.02072263210022
two-side-base-count model, all training data	HIP10669	TRBV13	11	0	0.02072263210022
two-side-base-count model, all training data	HIP10694	TRBV13	11	0	0.02072263210022
two-side-base-count model, all training data	HIP10716	TRBV13	11	0	0.02072263210022
two-side-base-count model, all training data	HIP10726	TRBV13	11	0	0.02072263210022
two-side-base-count model, all training data	HIP10730	TRBV13	11	0	0.02072263210022
two-side-base-count model, all training data	HIP10746	TRBV13	11	0	0.02072263210022
two-side-base-count model, all training data	HIP10759	TRBV13	11	0	0.02072263210022
two-side-base-count model, all training data	HIP10787	TRBV13	11	0	0.02072263210022
two-side-base-count model, all training data	HIP10814	TRBV13	11	0	0.02072263210022
two-side-base-count model, all training data	HIP10815	TRBV13	11	0	0.02072263210022
two-side-base-count model, all training data	HIP10817	TRBV13	11	0	0.02072263210022
two-side-base-count model, all training data	HIP10820	TRBV13	11	0	0.02072263210022
two-side-base-count model, all training data	HIP10821	TRBV13	11	0	0.02072263210022
two-side-base-count model, all training data	HIP10823	TRBV13	11	0	0.02072263210022
two-side-base-count model, all training data	HIP10846	TRBV13	11	0	0.02072263210022
two-side-base-count model, all training data	HIP11058	TRBV13	11	0	0.02072263210022
two-side-base-count model, all training data	HIP11513	TRBV13	11	0	0.02072263210022
two-side-base-count model, all training data	HIP11518	TRBV13	11	0	0.02072263210022
two-side-base-count model, all training data	HIP11553	TRBV13	11	0	0.02072263210022
two-side-base-count model, all training data	HIP11613	TRBV13	11	0	0.02072263210022
two-side-base-count model, all training data	HIP11649	TRBV13	11	0	0.02072263210022
two-side-base-count model, all training data	HIP11711	TRBV13	11	0	0.02072263210022
two-side-base-count model, all training data	HIP11717	TRBV13	11	0	0.02072263210022
two-side-base-count model, all training data	HIP11758	TRBV13	11	0	0.02072263210022
two-side-base-count model, all training data	HIP11774	TRBV13	11	0	0.02072263210022
two-side-base-count model, all training data	HIP11784	TRBV13	11	0	0.02072263210022
two-side-base-count model, all training data	HIP11845	TRBV13	11	0	0.02072263210022
two-side-base-count model, all training data	HIP11857	TRBV13	11	0	0.02072263210022
two-side-base-count model, all training data	HIP11937	TRBV13	11	0	0.02072263210022
two-side-base-count model, all training data	HIP11989	TRBV13	11	0	0.02072263210022
two-side-base-count model, all training data	HIP12034	TRBV13	11	0	0.02072263210022
two-side-base-count model, all training data	HIP12088	TRBV13	11	0	0.02072263210022
two-side-base-count model, all training data	HIP12091	TRBV13	11	0	0.02072263210022
two-side-base-count model, all training data	HIP12097	TRBV13	11	0	0.02072263210022
two-side-base-count model, all training data	HIP12099	TRBV13	11	0	0.02072263210022
two-side-base-count model, all training data	HIP12123	TRBV13	11	0	0.02072263210022
two-side-base-count model, all training data	HIP12129	TRBV13	11	0	0.02072263210022
two-side-base-count model, all training data	HIP12143	TRBV13	11	0	0.02072263210022
two-side-base-count model, all training data	HIP12165	TRBV13	11	0	0.02072263210022
two-side-base-count model, all training data	HIP12527	TRBV13	11	0	0.02072263210022
two-side-base-count model, all training data	HIP12533	TRBV13	11	0	0.02072263210022
two-side-base-count model, all training data	HIP12534	TRBV13	11	0	0.02072263210022
two-side-base-count model, all training data	HIP12538	TRBV13	11	0	0.02072263210022
two-side-base-count model, all training data	HIP12703	TRBV13	11	0	0.02072263210022
two-side-base-count model, all training data	HIP12743	TRBV13	11	0	0.02072263210022
two-side-base-count model, all training data	HIP12900	TRBV13	11	0	0.02072263210022
two-side-base-count model, all training data	HIP12980	TRBV13	11	0	0.02072263210022
two-side-base-count model, all training data	HIP13015	TRBV13	11	0	0.02072263210022
two-side-base-count model, all training data	HIP13122	TRBV13	11	0	0.02072263210022
two-side-base-count model, all training data	HIP13142	TRBV13	11	0	0.02072263210022
two-side-base-count model, all training data	HIP13157	TRBV13	11	0	0.02072263210022
two-side-base-count model, all training data	HIP13168	TRBV13	11	0	0.02072263210022
two-side-base-count model, all training data	HIP13176	TRBV13	11	0	0.02072263210022
two-side-base-count model, all training data	HIP13178	TRBV13	11	0	0.02072263210022
two-side-base-count model, all training data	HIP13183	TRBV13	11	0	0.02072263210022
two-side-base-count model, all training data	HIP13185	TRBV13	11	0	0.02072263210022
two-side-base-count model, all training data	HIP13193	TRBV13	11	0	0.02072263210022
two-side-base-count model, all training data	HIP13198	TRBV13	11	0	0.02072263210022
two-side-base-count model, all training data	HIP13206	TRBV13	11	0	0.02072263210022
two-side-base-count model, all training data	HIP13209	TRBV13	11	0	0.02072263210022
two-side-base-count model, all training data	HIP13214	TRBV13	11	0	0.02072263210022
two-side-base-count model, all training data	HIP13217	TRBV13	11	0	0.02072263210022
two-side-base-count model, all training data	HIP13220	TRBV13	11	0	0.02072263210022
two-side-base-count model, all training data	HIP13227	TRBV13	11	0	0.02072263210022
two-side-base-count model, all training data	HIP13228	TRBV13	11	0	0.02072263210022
two-side-base-count model, all training data	HIP13230	TRBV13	11	0	0.02072263210022
two-side-base-count model, all training data	HIP13233	TRBV13	11	0	0.02072263210022
two-side-base-count model, all training data	HIP13244	TRBV13	11	0	0.02072263210022
two-side-base-count model, all training data	HIP13245	TRBV13	11	0	0.02072263210022
two-side-base-count model, all training data	HIP13251	TRBV13	11	0	0.02072263210022
two-side-base-count model, all training data	HIP13252	TRBV13	11	0	0.02072263210022
two-side-base-count model, all training data	HIP13256	TRBV13	11	0	0.02072263210022
two-side-base-count model, all training data	HIP13263	TRBV13	11	0	0.02072263210022
two-side-base-count model, all training data	HIP13265	TRBV13	11	0	0.02072263210022
two-side-base-count model, all training data	HIP13274	TRBV13	11	0	0.02072263210022
two-side-base-count model, all training data	HIP13276	TRBV13	11	0	0.02072263210022
two-side-base-count model, all training data	HIP13284	TRBV13	11	0	0.02072263210022
two-side-base-count model, all training data	HIP13291	TRBV13	11	0	0.02072263210022
two-side-base-count model, all training data	HIP13294	TRBV13	11	0	0.02072263210022
two-side-base-count model, all training data	HIP13296	TRBV13	11	0	0.02072263210022
two-side-base-count model, all training data	HIP13303	TRBV13	11	0	0.02072263210022
two-side-base-count model, all training data	HIP13306	TRBV13	11	0	0.02072263210022
two-side-base-count model, all training data	HIP13309	TRBV13	11	0	0.02072263210022
two-side-base-count model, all training data	HIP13311	TRBV13	11	0	0.02072263210022
two-side-base-count model, all training data	HIP13318	TRBV13	11	0	0.02072263210022
two-side-base-count model, all training data	HIP13319	TRBV13	11	0	0.02072263210022
two-side-base-count model, all training data	HIP13324	TRBV13	11	0	0.02072263210022
two-side-base-count model, all training data	HIP13325	TRBV13	11	0	0.02072263210022
two-side-base-count model, all training data	HIP13350	TRBV13	11	0	0.02072263210022
two-side-base-count model, all training data	HIP13352	TRBV13	11	0	0.02072263210022
two-side-base-count model, all training data	HIP13355	TRBV13	11	0	0.02072263210022
two-side-base-count model, all training data	HIP13360	TRBV13	11	0	0.02072263210022
two-side-base-count model, all training data	HIP13361	TRBV13	11	0	0.02072263210022
two-side-base-count model, all training data	HIP13363	TRBV13	11	0	0.02072263210022
two-side-base-count model, all training data	HIP13370	TRBV13	11	0	0.02072263210022
two-side-base-count model, all training data	HIP13376	TRBV13	11	0	0.02072263210022
two-side-base-count model, all training data	HIP13383	TRBV13	11	0	0.02072263210022
two-side-base-count model, all training data	HIP13396	TRBV13	11	0	0.02072263210022
two-side-base-count model, all training data	HIP13402	TRBV13	11	0	0.02072263210022
two-side-base-count model, all training data	HIP13414	TRBV13	11	0	0.02072263210022
two-side-base-count model, all training data	HIP13427	TRBV13	11	0	0.02072263210022
two-side-base-count model, all training data	HIP13449	TRBV13	11	0	0.02072263210022
two-side-base-count model, all training data	HIP13463	TRBV13	11	0	0.02072263210022
two-side-base-count model, all training data	HIP13465	TRBV13	11	0	0.02072263210022
two-side-base-count model, all training data	HIP13473	TRBV13	11	0	0.02072263210022
two-side-base-count model, all training data	HIP13478	TRBV13	11	0	0.02072263210022
two-side-base-count model, all training data	HIP13489	TRBV13	11	0	0.02072263210022
two-side-base-count model, all training data	HIP13497	TRBV13	11	0	0.02072263210022
two-side-base-count model, all training data	HIP13505	TRBV13	11	0	0.02072263210022
two-side-base-count model, all training data	HIP13511	TRBV13	11	0	0.02072263210022
two-side-base-count model, all training data	HIP13513	TRBV13	11	0	0.02072263210022
two-side-base-count model, all training data	HIP13515	TRBV13	11	0	0.02072263210022
two-side-base-count model, all training data	HIP13518	TRBV13	11	0	0.02072263210022
two-side-base-count model, all training data	HIP13554	TRBV13	11	0	0.02072263210022
two-side-base-count model, all training data	HIP13567	TRBV13	11	0	0.02072263210022
two-side-base-count model, all training data	HIP13592	TRBV13	11	0	0.02072263210022
two-side-base-count model, all training data	HIP13610	TRBV13	11	0	0.02072263210022
two-side-base-count model, all training data	HIP13625	TRBV13	11	0	0.02072263210022
two-side-base-count model, all training data	HIP13627	TRBV13	11	0	0.02072263210022
two-side-base-count model, all training data	HIP13636	TRBV13	11	0	0.02072263210022
two-side-base-count model, all training data	HIP13654	TRBV13	11	0	0.02072263210022
two-side-base-count model, all training data	HIP13658	TRBV13	11	0	0.02072263210022
two-side-base-count model, all training data	HIP13661	TRBV13	11	0	0.02072263210022
two-side-base-count model, all training data	HIP13663	TRBV13	11	0	0.02072263210022
two-side-base-count model, all training data	HIP13667	TRBV13	11	0	0.02072263210022
two-side-base-count model, all training data	HIP13671	TRBV13	11	0	0.02072263210022
two-side-base-count model, all training data	HIP13686	TRBV13	11	0	0.02072263210022
two-side-base-count model, all training data	HIP13695	TRBV13	11	0	0.02072263210022
two-side-base-count model, all training data	HIP13699	TRBV13	11	0	0.02072263210022
two-side-base-count model, all training data	HIP13703	TRBV13	11	0	0.02072263210022
two-side-base-count model, all training data	HIP13709	TRBV13	11	0	0.02072263210022
two-side-base-count model, all training data	HIP13710	TRBV13	11	0	0.02072263210022
two-side-base-count model, all training data	HIP13720	TRBV13	11	0	0.02072263210022
two-side-base-count model, all training data	HIP13722	TRBV13	11	0	0.02072263210022
two-side-base-count model, all training data	HIP13736	TRBV13	11	0	0.02072263210022
two-side-base-count model, all training data	HIP13741	TRBV13	11	0	0.02072263210022
two-side-base-count model, all training data	HIP13746	TRBV13	11	0	0.02072263210022
two-side-base-count model, all training data	HIP13749	TRBV13	11	0	0.02072263210022
two-side-base-count model, all training data	HIP13751	TRBV13	11	0	0.02072263210022
two-side-base-count model, all training data	HIP13753	TRBV13	11	0	0.02072263210022
two-side-base-count model, all training data	HIP13754	TRBV13	11	0	0.02072263210022
two-side-base-count model, all training data	HIP13757	TRBV13	11	0	0.02072263210022
two-side-base-count model, all training data	HIP13760	TRBV13	11	0	0.02072263210022
two-side-base-count model, all training data	HIP13764	TRBV13	11	0	0.02072263210022
two-side-base-count model, all training data	HIP13766	TRBV13	11	0	0.02072263210022
two-side-base-count model, all training data	HIP13769	TRBV13	11	0	0.02072263210022
two-side-base-count model, all training data	HIP13771	TRBV13	11	0	0.02072263210022
two-side-base-count model, all training data	HIP13773	TRBV13	11	0	0.02072263210022
two-side-base-count model, all training data	HIP13774	TRBV13	11	0	0.02072263210022
two-side-base-count model, all training data	HIP13777	TRBV13	11	0	0.02072263210022
two-side-base-count model, all training data	HIP13780	TRBV13	11	0	0.02072263210022
two-side-base-count model, all training data	HIP13782	TRBV13	11	0	0.02072263210022
two-side-base-count model, all training data	HIP13786	TRBV13	11	0	0.02072263210022
two-side-base-count model, all training data	HIP13789	TRBV13	11	0	0.02072263210022
two-side-base-count model, all training data	HIP13793	TRBV13	11	0	0.02072263210022
two-side-base-count model, all training data	HIP13794	TRBV13	11	0	0.02072263210022
two-side-base-count model, all training data	HIP13796	TRBV13	11	0	0.02072263210022
two-side-base-count model, all training data	HIP13800	TRBV13	11	0	0.02072263210022
two-side-base-count model, all training data	HIP13803	TRBV13	11	0	0.02072263210022
two-side-base-count model, all training data	HIP13806	TRBV13	11	0	0.02072263210022
two-side-base-count model, all training data	HIP13809	TRBV13	11	0	0.02072263210022
two-side-base-count model, all training data	HIP13810	TRBV13	11	0	0.02072263210022
two-side-base-count model, all training data	HIP13812	TRBV13	11	0	0.02072263210022
two-side-base-count model, all training data	HIP13814	TRBV13	11	0	0.02072263210022
two-side-base-count model, all training data	HIP13818	TRBV13	11	0	0.02072263210022
two-side-base-count model, all training data	HIP13822	TRBV13	11	0	0.02072263210022
two-side-base-count model, all training data	HIP13823	TRBV13	11	0	0.02072263210022
two-side-base-count model, all training data	HIP13831	TRBV13	11	0	0.02072263210022
two-side-base-count model, all training data	HIP13833	TRBV13	11	0	0.02072263210022
two-side-base-count model, all training data	HIP13847	TRBV13	11	0	0.02072263210022
two-side-base-count model, all training data	HIP13848	TRBV13	11	0	0.02072263210022
two-side-base-count model, all training data	HIP13852	TRBV13	11	0	0.02072263210022
two-side-base-count model, all training data	HIP13853	TRBV13	11	0	0.02072263210022
two-side-base-count model, all training data	HIP13854	TRBV13	11	0	0.02072263210022
two-side-base-count model, all training data	HIP13856	TRBV13	11	0	0.02072263210022
two-side-base-count model, all training data	HIP13857	TRBV13	11	0	0.02072263210022
two-side-base-count model, all training data	HIP13859	TRBV13	11	0	0.02072263210022
two-side-base-count model, all training data	HIP13860	TRBV13	11	0	0.02072263210022
two-side-base-count model, all training data	HIP13865	TRBV13	11	0	0.02072263210022
two-side-base-count model, all training data	HIP13869	TRBV13	11	0	0.02072263210022
two-side-base-count model, all training data	HIP13871	TRBV13	11	0	0.02072263210022
two-side-base-count model, all training data	HIP13875	TRBV13	11	0	0.02072263210022
two-side-base-count model, all training data	HIP13877	TRBV13	11	0	0.02072263210022
two-side-base-count model, all training data	HIP13880	TRBV13	11	0	0.02072263210022
two-side-base-count model, all training data	HIP13887	TRBV13	11	0	0.02072263210022
two-side-base-count model, all training data	HIP13893	TRBV13	11	0	0.02072263210022
two-side-base-count model, all training data	HIP13894	TRBV13	11	0	0.02072263210022
two-side-base-count model, all training data	HIP13900	TRBV13	11	0	0.02072263210022
two-side-base-count model, all training data	HIP13902	TRBV13	11	0	0.02072263210022
two-side-base-count model, all training data	HIP13903	TRBV13	11	0	0.02072263210022
two-side-base-count model, all training data	HIP13911	TRBV13	11	0	0.02072263210022
two-side-base-count model, all training data	HIP13916	TRBV13	11	0	0.02072263210022
two-side-base-count model, all training data	HIP13919	TRBV13	11	0	0.02072263210022
two-side-base-count model, all training data	HIP13920	TRBV13	11	0	0.02072263210022
two-side-base-count model, all training data	HIP13923	TRBV13	11	0	0.02072263210022
two-side-base-count model, all training data	HIP13926	TRBV13	11	0	0.02072263210022
two-side-base-count model, all training data	HIP13928	TRBV13	11	0	0.02072263210022
two-side-base-count model, all training data	HIP13929	TRBV13	11	0	0.02072263210022
two-side-base-count model, all training data	HIP13932	TRBV13	11	0	0.02072263210022
two-side-base-count model, all training data	HIP13933	TRBV13	11	0	0.02072263210022
two-side-base-count model, all training data	HIP13935	TRBV13	11	0	0.02072263210022
two-side-base-count model, all training data	HIP13938	TRBV13	11	0	0.02072263210022
two-side-base-count model, all training data	HIP13939	TRBV13	11	0	0.02072263210022
two-side-base-count model, all training data	HIP13941	TRBV13	11	0	0.02072263210022
two-side-base-count model, all training data	HIP13944	TRBV13	11	0	0.02072263210022
two-side-base-count model, all training data	HIP13945	TRBV13	11	0	0.02072263210022
two-side-base-count model, all training data	HIP13947	TRBV13	11	0	0.02072263210022
two-side-base-count model, all training data	HIP13949	TRBV13	11	0	0.02072263210022
two-side-base-count model, all training data	HIP13951	TRBV13	11	0	0.02072263210022
two-side-base-count model, all training data	HIP13954	TRBV13	11	0	0.02072263210022
two-side-base-count model, all training data	HIP13956	TRBV13	11	0	0.02072263210022
two-side-base-count model, all training data	HIP13958	TRBV13	11	0	0.02072263210022
two-side-base-count model, all training data	HIP13961	TRBV13	11	0	0.02072263210022
two-side-base-count model, all training data	HIP13962	TRBV13	11	0	0.02072263210022
two-side-base-count model, all training data	HIP13964	TRBV13	11	0	0.02072263210022
two-side-base-count model, all training data	HIP13966	TRBV13	11	0	0.02072263210022
two-side-base-count model, all training data	HIP13967	TRBV13	11	0	0.02072263210022
two-side-base-count model, all training data	HIP13972	TRBV13	11	0	0.02072263210022
two-side-base-count model, all training data	HIP13975	TRBV13	11	0	0.02072263210022
two-side-base-count model, all training data	HIP13976	TRBV13	11	0	0.02072263210022
two-side-base-count model, all training data	HIP13978	TRBV13	11	0	0.02072263210022
two-side-base-count model, all training data	HIP13981	TRBV13	11	0	0.02072263210022
two-side-base-count model, all training data	HIP13983	TRBV13	11	0	0.02072263210022
two-side-base-count model, all training data	HIP13986	TRBV13	11	0	0.02072263210022
two-side-base-count model, all training data	HIP13987	TRBV13	11	0	0.02072263210022
two-side-base-count model, all training data	HIP13988	TRBV13	11	0	0.02072263210022
two-side-base-count model, all training data	HIP13989	TRBV13	11	0	0.02072263210022
two-side-base-count model, all training data	HIP13992	TRBV13	11	0	0.02072263210022
two-side-base-count model, all training data	HIP13994	TRBV13	11	0	0.02072263210022
two-side-base-count model, all training data	HIP13996	TRBV13	11	0	0.02072263210022
two-side-base-count model, all training data	HIP14000	TRBV13	11	0	0.02072263210022
two-side-base-count model, all training data	HIP14004	TRBV13	11	0	0.02072263210022
two-side-base-count model, all training data	HIP14007	TRBV13	11	0	0.02072263210022
two-side-base-count model, all training data	HIP14009	TRBV13	11	0	0.02072263210022
two-side-base-count model, all training data	HIP14014	TRBV13	11	0	0.02072263210022
two-side-base-count model, all training data	HIP14015	TRBV13	11	0	0.02072263210022
two-side-base-count model, all training data	HIP14016	TRBV13	11	0	0.02072263210022
two-side-base-count model, all training data	HIP14018	TRBV13	11	0	0.02072263210022
two-side-base-count model, all training data	HIP14020	TRBV13	11	0	0.02072263210022
two-side-base-count model, all training data	HIP14022	TRBV13	11	0	0.02072263210022
two-side-base-count model, all training data	HIP14024	TRBV13	11	0	0.02072263210022
two-side-base-count model, all training data	HIP14028	TRBV13	11	0	0.02072263210022
two-side-base-count model, all training data	HIP14030	TRBV13	11	0	0.02072263210022
two-side-base-count model, all training data	HIP14034	TRBV13	11	0	0.02072263210022
two-side-base-count model, all training data	HIP14036	TRBV13	11	0	0.02072263210022
two-side-base-count model, all training data	HIP14037	TRBV13	11	0	0.02072263210022
two-side-base-count model, all training data	HIP14039	TRBV13	11	0	0.02072263210022
two-side-base-count model, all training data	HIP14041	TRBV13	11	0	0.02072263210022
two-side-base-count model, all training data	HIP14043	TRBV13	11	0	0.02072263210022
two-side-base-count model, all training data	HIP14045	TRBV13	11	0	0.02072263210022
two-side-base-count model, all training data	HIP14048	TRBV13	11	0	0.02072263210022
two-side-base-count model, all training data	HIP14051	TRBV13	11	0	0.02072263210022
two-side-base-count model, all training data	HIP14053	TRBV13	11	0	0.02072263210022
two-side-base-count model, all training data	HIP14055	TRBV13	11	0	0.02072263210022
two-side-base-count model, all training data	HIP14059	TRBV13	11	0	0.02072263210022
two-side-base-count model, all training data	HIP14060	TRBV13	11	0	0.02072263210022
two-side-base-count model, all training data	HIP14064	TRBV13	11	0	0.02072263210022
two-side-base-count model, all training data	HIP14066	TRBV13	11	0	0.02072263210022
two-side-base-count model, all training data	HIP14071	TRBV13	11	0	0.02072263210022
two-side-base-count model, all training data	HIP14072	TRBV13	11	0	0.02072263210022
two-side-base-count model, all training data	HIP14074	TRBV13	11	0	0.02072263210022
two-side-base-count model, all training data	HIP14077	TRBV13	11	0	0.02072263210022
two-side-base-count model, all training data	HIP14079	TRBV13	11	0	0.02072263210022
two-side-base-count model, all training data	HIP14080	TRBV13	11	0	0.02072263210022
two-side-base-count model, all training data	HIP14089	TRBV13	11	0	0.02072263210022
two-side-base-count model, all training data	HIP14090	TRBV13	11	0	0.02072263210022
two-side-base-count model, all training data	HIP14092	TRBV13	11	0	0.02072263210022
two-side-base-count model, all training data	HIP14095	TRBV13	11	0	0.02072263210022
two-side-base-count model, all training data	HIP14096	TRBV13	11	0	0.02072263210022
two-side-base-count model, all training data	HIP14103	TRBV13	11	0	0.02072263210022
two-side-base-count model, all training data	HIP14106	TRBV13	11	0	0.02072263210022
two-side-base-count model, all training data	HIP14107	TRBV13	11	0	0.02072263210022
two-side-base-count model, all training data	HIP14109	TRBV13	11	0	0.02072263210022
two-side-base-count model, all training data	HIP14110	TRBV13	11	0	0.02072263210022
two-side-base-count model, all training data	HIP14114	TRBV13	11	0	0.02072263210022
two-side-base-count model, all training data	HIP14118	TRBV13	11	0	0.02072263210022
two-side-base-count model, all training data	HIP14121	TRBV13	11	0	0.02072263210022
two-side-base-count model, all training data	HIP14124	TRBV13	11	0	0.02072263210022
two-side-base-count model, all training data	HIP14127	TRBV13	11	0	0.02072263210022
two-side-base-count model, all training data	HIP14129	TRBV13	11	0	0.02072263210022
two-side-base-count model, all training data	HIP14130	TRBV13	11	0	0.02072263210022
two-side-base-count model, all training data	HIP14134	TRBV13	11	0	0.02072263210022
two-side-base-count model, all training data	HIP14136	TRBV13	11	0	0.02072263210022
two-side-base-count model, all training data	HIP14138	TRBV13	11	0	0.02072263210022
two-side-base-count model, all training data	HIP14140	TRBV13	11	0	0.02072263210022
two-side-base-count model, all training data	HIP14142	TRBV13	11	0	0.02072263210022
two-side-base-count model, all training data	HIP14143	TRBV13	11	0	0.02072263210022
two-side-base-count model, all training data	HIP14148	TRBV13	11	0	0.02072263210022
two-side-base-count model, all training data	HIP14152	TRBV13	11	0	0.02072263210022
two-side-base-count model, all training data	HIP14153	TRBV13	11	0	0.02072263210022
two-side-base-count model, all training data	HIP14156	TRBV13	11	0	0.02072263210022
two-side-base-count model, all training data	HIP14157	TRBV13	11	0	0.02072263210022
two-side-base-count model, all training data	HIP14160	TRBV13	11	0	0.02072263210022
two-side-base-count model, all training data	HIP14161	TRBV13	11	0	0.02072263210022
two-side-base-count model, all training data	HIP14170	TRBV13	11	0	0.02072263210022
two-side-base-count model, all training data	HIP14172	TRBV13	11	0	0.02072263210022
two-side-base-count model, all training data	HIP14174	TRBV13	11	0	0.02072263210022
two-side-base-count model, all training data	HIP14175	TRBV13	11	0	0.02072263210022
two-side-base-count model, all training data	HIP14176	TRBV13	11	0	0.02072263210022
two-side-base-count model, all training data	HIP14178	TRBV13	11	0	0.02072263210022
two-side-base-count model, all training data	HIP14181	TRBV13	11	0	0.02072263210022
two-side-base-count model, all training data	HIP14183	TRBV13	11	0	0.02072263210022
two-side-base-count model, all training data	HIP14184	TRBV13	11	0	0.02072263210022
two-side-base-count model, all training data	HIP14187	TRBV13	11	0	0.02072263210022
two-side-base-count model, all training data	HIP14192	TRBV13	11	0	0.02072263210022
two-side-base-count model, all training data	HIP14194	TRBV13	11	0	0.02072263210022
two-side-base-count model, all training data	HIP14196	TRBV13	11	0	0.02072263210022
two-side-base-count model, all training data	HIP14202	TRBV13	11	0	0.02072263210022
two-side-base-count model, all training data	HIP14205	TRBV13	11	0	0.02072263210022
two-side-base-count model, all training data	HIP14206	TRBV13	11	0	0.02072263210022
two-side-base-count model, all training data	HIP14209	TRBV13	11	0	0.02072263210022
two-side-base-count model, all training data	HIP14211	TRBV13	11	0	0.02072263210022
two-side-base-count model, all training data	HIP14213	TRBV13	11	0	0.02072263210022
two-side-base-count model, all training data	HIP14214	TRBV13	11	0	0.02072263210022
two-side-base-count model, all training data	HIP14217	TRBV13	11	0	0.02072263210022
two-side-base-count model, all training data	HIP14218	TRBV13	11	0	0.02072263210022
two-side-base-count model, all training data	HIP14221	TRBV13	11	0	0.02072263210022
two-side-base-count model, all training data	HIP14223	TRBV13	11	0	0.02072263210022
two-side-base-count model, all training data	HIP14226	TRBV13	11	0	0.02072263210022
two-side-base-count model, all training data	HIP14227	TRBV13	11	0	0.02072263210022
two-side-base-count model, all training data	HIP14230	TRBV13	11	0	0.02072263210022
two-side-base-count model, all training data	HIP14231	TRBV13	11	0	0.02072263210022
two-side-base-count model, all training data	HIP14234	TRBV13	11	0	0.02072263210022
two-side-base-count model, all training data	HIP14236	TRBV13	11	0	0.02072263210022
two-side-base-count model, all training data	HIP14237	TRBV13	11	0	0.02072263210022
two-side-base-count model, all training data	HIP14238	TRBV13	11	0	0.02072263210022
two-side-base-count model, all training data	HIP14240	TRBV13	11	0	0.02072263210022
two-side-base-count model, all training data	HIP14241	TRBV13	11	0	0.02072263210022
two-side-base-count model, all training data	HIP14243	TRBV13	11	0	0.02072263210022
two-side-base-count model, all training data	HIP14244	TRBV13	11	0	0.02072263210022
two-side-base-count model, all training data	HIP14361	TRBV13	11	0	0.02072263210022
two-side-base-count model, all training data	HIP14363	TRBV13	11	0	0.02072263210022
two-side-base-count model, all training data	HIP14494	TRBV13	11	0	0.02072263210022
two-side-base-count model, all training data	HIP14844	TRBV13	11	0	0.02072263210022
two-side-base-count model, all training data	HIP14911	TRBV13	11	0	0.02072263210022
two-side-base-count model, all training data	HIP15685	TRBV13	11	0	0.02072263210022
two-side-base-count model, all training data	HIP15854	TRBV13	11	0	0.02072263210022
two-side-base-count model, all training data	HIP15855	TRBV13	11	0	0.02072263210022
two-side-base-count model, all training data	HIP15860	TRBV13	11	0	0.02072263210022
two-side-base-count model, all training data	HIP15861	TRBV13	11	0	0.02072263210022
two-side-base-count model, all training data	HIP16515	TRBV13	11	0	0.02072263210022
two-side-base-count model, all training data	HIP16738	TRBV13	11	0	0.02072263210022
two-side-base-count model, all training data	HIP16867	TRBV13	11	0	0.02072263210022
two-side-base-count model, all training data	HIP17370	TRBV13	11	0	0.02072263210022
two-side-base-count model, all training data	HIP17440	TRBV13	11	0	0.02072263210022
two-side-base-count model, all training data	HIP17445	TRBV13	11	0	0.02072263210022
two-side-base-count model, all training data	HIP17449	TRBV13	11	0	0.02072263210022
two-side-base-count model, all training data	HIP17454	TRBV13	11	0	0.02072263210022
two-side-base-count model, all training data	HIP17457	TRBV13	11	0	0.02072263210022
two-side-base-count model, all training data	HIP17462	TRBV13	11	0	0.02072263210022
two-side-base-count model, all training data	HIP17534	TRBV13	11	0	0.02072263210022
two-side-base-count model, all training data	HIP17577	TRBV13	11	0	0.02072263210022
two-side-base-count model, all training data	HIP17585	TRBV13	11	0	0.02072263210022
two-side-base-count model, all training data	HIP17657	TRBV13	11	0	0.02072263210022
two-side-base-count model, all training data	HIP17698	TRBV13	11	0	0.02072263210022
two-side-base-count model, all training data	HIP17723	TRBV13	11	0	0.02072263210022
two-side-base-count model, all training data	HIP17737	TRBV13	11	0	0.02072263210022
two-side-base-count model, all training data	HIP17760	TRBV13	11	0	0.02072263210022
two-side-base-count model, all training data	HIP17793	TRBV13	11	0	0.02072263210022
two-side-base-count model, all training data	HIP17837	TRBV13	11	0	0.02072263210022
two-side-base-count model, all training data	HIP17845	TRBV13	11	0	0.02072263210022
two-side-base-count model, all training data	HIP17887	TRBV13	11	0	0.02072263210022
two-side-base-count model, all training data	HIP19048	TRBV13	11	0	0.02072263210022
two-side-base-count model, all training data	HIP19089	TRBV13	11	0	0.02072263210022
two-side-base-count model, all training data	HIP19716	TRBV13	11	0	0.02072263210022
two-side-base-count model, all training data	HIP19717	TRBV13	11	0	0.02072263210022
two-side-base-count model, all training data	HIP00110	TRBV13	8	0.0532407407407407	0.0728292831170175
[truncated: 67,265 more rows]
