# Supplementary material for: Statistical inference reveals the role of length, GC content, and local sequence in V(D)J nucleotide trimming
Source: eLife. 2023 May 25;12:e85145. doi: 10.7554/eLife.85145 (PMC10212571; doi:10.7554/eLife.85145)
Supplement: Figure 6—source data 1. [file elife-85145-fig6-data1.tsv]

parameter	base	coefficient	sd	pvalue
left_base_count_GC		0.00710404481966696	0.00476724766401309	0.136177592105921
motif_3end_pos1	A	0.014312399261046	0.00418890614231169	0.000633759919505003
motif_3end_pos1	C	-0.00143824500546043	0.00549436384234134	0.793500820539563
motif_3end_pos1	G	-0.00415153478178005	0.00439408828426546	0.344760972032424
motif_3end_pos1	T	-0.00872261947380548	0.00373492680737559	0.0195215366099148
motif_3end_pos2	A	0.0154988975018108	0.00454139285263843	0.000642974508520258
motif_3end_pos2	C	-0.000284243382716039	0.00539691051211302	0.957996598343829
motif_3end_pos2	G	-0.0072484778268582	0.00346353220487017	0.0363670729750301
motif_3end_pos2	T	-0.00796617629223655	0.00341552568831624	0.0196826716413077
motif_5end_pos1	A	0.00928276876813248	0.00419386156640145	0.0268688393811494
motif_5end_pos1	C	-0.00105879972076948	0.00486165622596481	0.827596004122949
motif_5end_pos1	G	-0.00288336993541882	0.0032495783986484	0.374914254829017
motif_5end_pos1	T	-0.00534059911194419	0.00345557459299718	0.122224768893352
right_base_count_AT		0.023109393744236	0.00326545738905816	1.47389317328559e-12
right_base_count_GC		0.00840438286463342	0.0040779078059108	0.0393073712349698
