# Supplementary material for: Statistical inference reveals the role of length, GC content, and local sequence in V(D)J nucleotide trimming
Source: eLife. 2023 May 25;12:e85145. doi: 10.7554/eLife.85145 (PMC10212571; doi:10.7554/eLife.85145)
Supplement: Figure 7—source data 1. [file elife-85145-fig7-data1.tsv]

model_type	trim_type	productivity	loss_type	log_loss
1x2motif + two-side base-count beyond (12 params)	J-gene trimming	nonproductive	TCRB training dataset J-genes (not included during model training)	2.12984768161205
2x4motif (18 params)	J-gene trimming	nonproductive	TCRB training dataset J-genes (not included during model training)	2.50977479161363
null (0 params)	J-gene trimming	nonproductive	TCRB training dataset J-genes (not included during model training)	2.56494935746154
1x2motif + two-side base-count beyond (12 params)	J-gene trimming	nonproductive	TCRA testing dataset	2.31473079205969
2x4motif (18 params)	J-gene trimming	nonproductive	TCRA testing dataset	2.4941619554616
null (0 params)	J-gene trimming	nonproductive	TCRA testing dataset	2.56494935746154
1x2motif + two-side base-count beyond (12 params)	J-gene trimming	nonproductive	TCRB testing dataset	2.19357809930202
2x4motif (18 params)	J-gene trimming	nonproductive	TCRB testing dataset	2.57315439715756
null (0 params)	J-gene trimming	nonproductive	TCRB testing dataset	2.56494935746154
1x2motif + two-side base-count beyond (12 params)	J-gene trimming	nonproductive	TCRG testing dataset	2.32916164269244
2x4motif (18 params)	J-gene trimming	nonproductive	TCRG testing dataset	2.4567128950114
null (0 params)	J-gene trimming	nonproductive	TCRG testing dataset	2.56494935746154
1x2motif + two-side base-count beyond (12 params)	J-gene trimming	nonproductive	IGH testing dataset	2.59371561462906
2x4motif (18 params)	J-gene trimming	nonproductive	IGH testing dataset	2.57380160713221
null (0 params)	J-gene trimming	nonproductive	IGH testing dataset	2.56494935746154
1x2motif + two-side base-count beyond (12 params)	V-gene trimming	nonproductive	full TCRB V-gene training dataset	2.05376431337042
2x4motif (18 params)	V-gene trimming	nonproductive	full TCRB V-gene training dataset	2.1653342821287
null (0 params)	V-gene trimming	nonproductive	full TCRB V-gene training dataset	2.56494935746154
1x2motif + two-side base-count beyond (12 params)	V-gene trimming	nonproductive	TCRA testing dataset	2.16109144654857
2x4motif (18 params)	V-gene trimming	nonproductive	TCRA testing dataset	2.6028283449521
null (0 params)	V-gene trimming	nonproductive	TCRA testing dataset	2.56494935746154
1x2motif + two-side base-count beyond (12 params)	V-gene trimming	nonproductive	TCRB testing dataset	2.24727432095681
2x4motif (18 params)	V-gene trimming	nonproductive	TCRB testing dataset	2.32175500669491
null (0 params)	V-gene trimming	nonproductive	TCRB testing dataset	2.56494935746154
1x2motif + two-side base-count beyond (12 params)	V-gene trimming	nonproductive	TCRG testing dataset	2.18144218604323
2x4motif (18 params)	V-gene trimming	nonproductive	TCRG testing dataset	2.67278124137401
null (0 params)	V-gene trimming	nonproductive	TCRG testing dataset	2.56494935746154
1x2motif + two-side base-count beyond (12 params)	V-gene trimming	nonproductive	IGH testing dataset	2.08676527645029
2x4motif (18 params)	V-gene trimming	nonproductive	IGH testing dataset	2.72584862400469
null (0 params)	V-gene trimming	nonproductive	IGH testing dataset	2.56494935746154
